# Supplementary material for: Extracellular Vesicle Associated Proteomic Biomarkers in Breast Cancer: A Systematic Review and Meta-Analysis
Source: Cells. 2026 Jan 26;15(3):231. doi: 10.3390/cells15030231 (PMC12896969; doi:10.3390/cells15030231)
Supplement: Supplementary file 1 [file cells-15-00231-s001.zip]

Archive with 4 entries (4 files):
- Supplementary Figure S1.pdf
- Supplementary Methods – Section S1.pdf
- Supplementary Table S1.xlsx
- Supplementary Tables S2 and S3.xlsx
