# Supplementary material for: Extracellular Vesicle Associated Proteomic Biomarkers in Breast Cancer: A Systematic Review and Meta-Analysis
Source: Cells. 2026 Jan 26;15(3):231. doi: 10.3390/cells15030231 (PMC12896969; doi:10.3390/cells15030231)
Supplement: Supplementary file 1 [file cells-15-00231-s001.zip › Supplementary Table S1.xlsx]

## Sheet: Data Dictionary
Column Name	Definition
Study	Citation of included article
Sample Source	Origin of EVs (plasma, serum, urine, cell-conditioned media)
EV Isolation Method	Method used to isolate EVs (e.g., ultracentrifugation (UC), precipitation kits, UC+TEI (UCT), SEC, uEV protocol)
Pre-processing / Clarification	Centrifugation or filtration steps prior to EV isolation (e.g., 2,000×g, 10,000×g, 0.22 µm filter, platelet removal)
QC Markers Used	EV protein/particle markers used to confirm EV identity (e.g., CD9, CD63, CD81, ALIX, TSG101, NTA, TEM)
MS Platform	Mass spectrometry instrumentation used (e.g., Orbitrap Fusion Lumos, Q Exactive)
Quantification / Labeling	Strategy used to quantify EV proteins (e.g., TMT, DIA, LFQ)
Normalization Approach	Method used to normalize proteomic signal (e.g., reporter ion normalization, TIC normalization, LFQ intensity normalization)
Fold-Change Scale	Whether fold-change values are log₂-transformed or linear in the original study
Depletion / Additional Steps	High-abundance protein depletion or platelet removal methods (if reported)

## Sheet: Table S1
Study (Year)	Sample Source	EV Pre-processing (Platelet Removal / Clarification)	EV Isolation Method(s)	EV Characterization Markers & QC	Mass Spectrometry Platform	Labeling / Quantification Strategy	Normalization Approach	Fold-Change Scale	Depletion or Additional Purification Notes	Deposited Data Identifier in ProteomXchange
Lee et al., 2023	• Plasma (BC patients & controls) • Cell culture conditioned medium (4 BC lines + MCF10A)	Plasma: 2,000×g 20 min → 10,000×g 20 min → 0.22 μm filtration. CM: 300×g 5 min → 2,000×g 20 min → 10,000×g 20 min → 0.22 μm filtration. No platelet-poor plasma preparation reported.	• UC: UC: Ultracentrifugation-based EV isolation • TEI: Total Exosome Isolation reagent (polymer-based precipitation) • UCT: UC + TEI (UCT), A combined workflow in which EVs are first isolated by ultracentrifugation and subsequently purified using the Total Exosome Isolation reagent	• TEM • Flow cytometry (CD63, CD9, CD81) • Vesiclepedia/ExoCarta protein validation	Q Exactive Plus Orbitrap	Label-Free Quantification (LFQ), DDA mode	LFQ intensity-based	linear FC	No depletion of high-abundance proteins; UCT reduces lipoprotein contamination	Data not submitted
Li et al., 2021	• Serum (TNBC vs healthy) • Cell line CM (MDA-MB-231 ± CD151 KO)	Serum: UC clarification; 500 µL standardized volume. CM: Standard debris removal. Platelet removal not stated.	Ultracentrifugation (UC) only	• Western blot (TSG101, HSP70, ALIX, CD63, Calreticulin, CD151, ITGB1, Flotillin-1) • NTA (ZetaView)	Orbitrap Fusion Lumos	TMT 10-plex (serum), TMT 6-plex (cell line)	TMT reporter-ion normalization	log₂ FC	No depletion; UC-only workflow; lipoprotein carryover noted	PXD027696
Jeanmard et al., 2023	• Urine (uEVs)	Urine clarification via centrifugation (no platelets in urine)	Ultracentrifugation-based uEV isolation	• LC-MS/MS profiling • Vesicle markers not provided in snippet (likely TEM or WB in full text)	Bruker Impact II Q-TOF	Label-Free Quantification (LFQ)	LFQ intensity normalization	log₂ FC (LFQ standard)	No depletion steps; low background compared with plasma	PXD039122
Xu et al., 2024	• Plasma-derived EVs	EVs diluted ×100 for NTA; standard pre-clearing. Platelet removal not stated.	Density / UC-based isolation (full details in Methods)	• Western blot (CD9, CD63, ALIX, TSG101, Calnexin) • NTA	Q-Exactive HF Orbitrap	Data-Independent Acquisition (DIA)	DIA normalization using library-based intensity scaling	log₂ FC	No depletion reported	PXD005692
