# Supplementary material for: Extracellular Vesicle Associated Proteomic Biomarkers in Breast Cancer: A Systematic Review and Meta-Analysis
Source: Cells. 2026 Jan 26;15(3):231. doi: 10.3390/cells15030231 (PMC12896969; doi:10.3390/cells15030231)
Supplement: Supplementary file 1 [file cells-15-00231-s001.zip › Supplementary Tables S2 and S3.xlsx]

## Sheet: Table S2
Study	Cancer	Article Code	Gene symbol	Protein name	Sample type	Cohort information	MS-based method	Fold change	p-value (If present)	Down/Up Regulated
Lee et al., 2023	Breast	1-Lee et al., 2023	CEBPZ	DNA damage inducible transcript 3	Cell lines	MDA-MB-231/Normal breast cell	LFQ-LC-MS/MS	9.77	<0.000001	Up
Lee et al., 2023	Breast	1-Lee et al., 2023	CHMP1A	charged multivesicular body protein 1A	Cell lines	MDA-MB-231/Normal breast cell	LFQ-LC-MS/MS	3.49	0.000565	Up
Lee et al., 2023	Breast	1-Lee et al., 2023	CLTA	clathrin light chain A	Cell lines	MDA-MB-231/Normal breast cell	LFQ-LC-MS/MS	7	0.000264	Up
Lee et al., 2023	Breast	1-Lee et al., 2023	IFITM1	interferon induced transmembrane protein 1	Cell lines	MDA-MB-231/Normal breast cell	LFQ-LC-MS/MS	9.97	2e-05	Up
Lee et al., 2023	Breast	1-Lee et al., 2023	SEC13	SEC13 homolog, nuclear pore and COPII coat complex component	Cell lines	MDA-MB-231/Normal breast cell	LFQ-LC-MS/MS	7.69	6e-06	Up
Lee et al., 2023	Breast	1-Lee et al., 2023	VTA1	vesicle trafficking 1	Cell lines	MDA-MB-231/Normal breast cell	LFQ-LC-MS/MS	7.87	0.000603	Up
Lee et al., 2023	Breast	1-Lee et al., 2023	BDH2	3-hydroxybutyrate dehydrogenase 2	Cell lines	MDA-MB-231/Normal breast cell	LFQ-LC-MS/MS	-8.11	0.000717	Down
Lee et al., 2023	Breast	1-Lee et al., 2023	INS	insulin	Cell lines	MDA-MB-231/Normal breast cell	LFQ-LC-MS/MS	-9.97	<0.000001	Down
Lee et al., 2023	Breast	1-Lee et al., 2023	LAMA3	laminin subunit alpha 4	Cell lines	MDA-MB-231/Normal breast cell	LFQ-LC-MS/MS	-8.04	0.000318	Down
Lee et al., 2023	Breast	1-Lee et al., 2023	TPX2	TPX2 microtubule nucleation factor	Cell lines	MDA-MB-231/Normal breast cell	LFQ-LC-MS/MS	-8.03	0.008227	Down
Lee et al., 2023	Breast	1-Lee et al., 2023	CEBPZ	DNA damage inducible transcript 3	Cell lines	MCF-7/Normal breast cell	LFQ-LC-MS/MS	9.97	6.03e-08	Up
Lee et al., 2023	Breast	1-Lee et al., 2023	CHMP1A	charged multivesicular body protein 1A	Cell lines	MCF-7/Normal breast cell	LFQ-LC-MS/MS	4.49	2.23e-05	Up
Lee et al., 2023	Breast	1-Lee et al., 2023	CLTA	clathrin light chain A	Cell lines	MCF-7/Normal breast cell	LFQ-LC-MS/MS	6.99	0.00024545	Up
Lee et al., 2023	Breast	1-Lee et al., 2023	IFITM1	interferon induced transmembrane protein 1	Cell lines	MCF-7/Normal breast cell	LFQ-LC-MS/MS	9.97	2.37e-06	Up
Lee et al., 2023	Breast	1-Lee et al., 2023	SEC13	SEC13 homolog, nuclear pore and COPII coat complex component	Cell lines	MCF-7/Normal breast cell	LFQ-LC-MS/MS	8.05	4.87e-06	Up
Lee et al., 2023	Breast	1-Lee et al., 2023	VTA1	vesicle trafficking 1	Cell lines	MCF-7/Normal breast cell	LFQ-LC-MS/MS	7.96	0.00052427	Up
Lee et al., 2023	Breast	1-Lee et al., 2023	BDH2	3-hydroxybutyrate dehydrogenase 2	Cell lines	MCF-7/Normal breast cell	LFQ-LC-MS/MS	-8.35	0.00029472	Down
Lee et al., 2023	Breast	1-Lee et al., 2023	INS	insulin	Cell lines	MCF-7/Normal breast cell	LFQ-LC-MS/MS	-9.97	4.6098e-07	Down
Lee et al., 2023	Breast	1-Lee et al., 2023	LAMA3	laminin subunit alpha 4	Cell lines	MCF-7/Normal breast cell	LFQ-LC-MS/MS	-9.41	0.00012396	Down
Lee et al., 2023	Breast	1-Lee et al., 2023	TPX2	TPX2 microtubule nucleation factor	Cell lines	MCF-7/Normal breast cell	LFQ-LC-MS/MS	-9.97	0.00041244	Down
Lee et al., 2023	Breast	1-Lee et al., 2023	CEBPZ	DNA damage inducible transcript 3	Cell lines	SK-BR-3/Normal breast cell	LFQ-LC-MS/MS	9.46	<0.000001	Up
Lee et al., 2023	Breast	1-Lee et al., 2023	CHMP1A	charged multivesicular body protein 1A	Cell lines	SK-BR-3/Normal breast cell	LFQ-LC-MS/MS	2.73	0.001111	Up
Lee et al., 2023	Breast	1-Lee et al., 2023	CLTA	clathrin light chain A	Cell lines	SK-BR-3/Normal breast cell	LFQ-LC-MS/MS	3.7	0.00728	Up
Lee et al., 2023	Breast	1-Lee et al., 2023	IFITM1	interferon induced transmembrane protein 1	Cell lines	SK-BR-3/Normal breast cell	LFQ-LC-MS/MS	9.97	1.6e-05	Up
Lee et al., 2023	Breast	1-Lee et al., 2023	SEC13	SEC13 homolog, nuclear pore and COPII coat complex component	Cell lines	SK-BR-3/Normal breast cell	LFQ-LC-MS/MS	7.4	1.3e-05	Up
Lee et al., 2023	Breast	1-Lee et al., 2023	VTA1	vesicle trafficking 1	Cell lines	SK-BR-3/Normal breast cell	LFQ-LC-MS/MS	7.89	0.000703	Up
Lee et al., 2023	Breast	1-Lee et al., 2023	BDH2	3-hydroxybutyrate dehydrogenase 2	Cell lines	SK-BR-3/Normal breast cell	LFQ-LC-MS/MS	-8.28	0.000312	Down
Lee et al., 2023	Breast	1-Lee et al., 2023	INS	insulin	Cell lines	SK-BR-3/Normal breast cell	LFQ-LC-MS/MS	-9.97	<0.000001	Down
Lee et al., 2023	Breast	1-Lee et al., 2023	LAMA3	laminin subunit alpha 4	Cell lines	SK-BR-3/Normal breast cell	LFQ-LC-MS/MS	-9.39	9.5e-05	Down
Lee et al., 2023	Breast	1-Lee et al., 2023	TPX2	TPX2 microtubule nucleation factor	Cell lines	SK-BR-3/Normal breast cell	LFQ-LC-MS/MS	-8.54	0.001329	Down
Lee et al., 2023	Breast	1-Lee et al., 2023	KRT10	keratin 10	Plasma	3 Breast Cancer Patients+3 Normal	LFQ-LC-MS/MS	1.44	0.0464833	Up
Lee et al., 2023	Breast	1-Lee et al., 2023	STOM	stomatin	Plasma	3 Breast Cancer Patients+3 Normal	LFQ-LC-MS/MS	2.22	0.0100633	Up
Lee et al., 2023	Breast	1-Lee et al., 2023	F2	transcription termination factor 2	Plasma	3 Breast Cancer Patients+3 Normal	LFQ-LC-MS/MS	2.16	0.0128026	Up
Lee et al., 2023	Breast	1-Lee et al., 2023	F5	coagulation factor V	Plasma	3 Breast Cancer Patients+3 Normal	LFQ-LC-MS/MS	2.11	0.0277899	Up
Lee et al., 2023	Breast	1-Lee et al., 2023	TUBB1	tubulin beta class I	Plasma	3 Breast Cancer Patients+3 Normal	LFQ-LC-MS/MS	2.49	0.0414978	Up
Lee et al., 2023	Breast	1-Lee et al., 2023	HPR	haptoglobin-related protein	Plasma	3 Breast Cancer Patients+3 Normal	LFQ-LC-MS/MS	3.87	0.0346958	Up
Lee et al., 2023	Breast	1-Lee et al., 2023	ITIH1	inter-alpha-trypsin inhibitor heavy chain 1	Plasma	3 Breast Cancer Patients+3 Normal	LFQ-LC-MS/MS	2.83	0.0330027	Up
Lee et al., 2023	Breast	1-Lee et al., 2023	GP1BB	glycoprotein Ib platelet subunit beta	Plasma	3 Breast Cancer Patients+3 Normal	LFQ-LC-MS/MS	1.12	0.0211073	Up
Lee et al., 2023	Breast	1-Lee et al., 2023	IGHA1	immunoglobulin heavy constant alpha 1	Plasma	3 Breast Cancer Patients+3 Normal	LFQ-LC-MS/MS	4.65	0.000467739	Up
Lee et al., 2023	Breast	1-Lee et al., 2023	IGHG4	immunoglobulin heavy constant gamma 4 (G4m marker)	Plasma	3 Breast Cancer Patients+3 Normal	LFQ-LC-MS/MS	2.19	0.00196003	Up
Lee et al., 2023	Breast	1-Lee et al., 2023	LPA	lipoprotein(a)	Plasma	3 Breast Cancer Patients+3 Normal	LFQ-LC-MS/MS	3	0.029432	Up
Lee et al., 2023	Breast	1-Lee et al., 2023	APOA4	apolipoprotein A4	Plasma	3 Breast Cancer Patients+3 Normal	LFQ-LC-MS/MS	-3.31	0.00412482	Down
Lee et al., 2023	Breast	1-Lee et al., 2023	APOE	apolipoprotein E	Plasma	3 Breast Cancer Patients+3 Normal	LFQ-LC-MS/MS	-1.97	0.00552173	Down
Lee et al., 2023	Breast	1-Lee et al., 2023	CSN1S1	casein alpha s1	Plasma	3 Breast Cancer Patients+3 Normal	LFQ-LC-MS/MS	-0.9	0.00574959	Down
Lee et al., 2023	Breast	1-Lee et al., 2023	AHSG	alpha 2-HS glycoprotein	Plasma	3 Breast Cancer Patients+3 Normal	LFQ-LC-MS/MS	2.34	0.030585	Up
Lee et al., 2023	Breast	1-Lee et al., 2023	ALB	Fas binding factor 1	Plasma	3 Breast Cancer Patients+3 Normal	LFQ-LC-MS/MS	3.25	0.022753	Up
Lee et al., 2023	Breast	1-Lee et al., 2023	COL1A1	collagen type I alpha 1 chain	Plasma	3 Breast Cancer Patients+3 Normal	LFQ-LC-MS/MS	2.97	0.030104	Up
Lee et al., 2023	Breast	1-Lee et al., 2023	CSN1S1	casein alpha s1	Plasma	3 Breast Cancer Patients+3 Normal	LFQ-LC-MS/MS	3	0.0325425	Up
Lee et al., 2023	Breast	1-Lee et al., 2023	EEF1A2	eukaryotic translation elongation factor 1 alpha 2	Plasma	3 Breast Cancer Patients+3 Normal	LFQ-LC-MS/MS	5.32	0.013567	Up
Lee et al., 2023	Breast	1-Lee et al., 2023	KRT9	keratin 9	Plasma	3 Breast Cancer Patients+3 Normal	LFQ-LC-MS/MS	1.75	0.031303	Up
Lee et al., 2023	Breast	1-Lee et al., 2023	RPL3	ribosomal protein L3	Plasma	3 Breast Cancer Patients+3 Normal	LFQ-LC-MS/MS	2.54	0.019181	Up
Lee et al., 2023	Breast	1-Lee et al., 2023	APOA4	apolipoprotein A4	Plasma	3 Breast Cancer Patients+3 Normal	LFQ-LC-MS/MS	-2.37	0.0132847	Down
Lee et al., 2023	Breast	1-Lee et al., 2023	APOC1	apolipoprotein C1	Plasma	3 Breast Cancer Patients+3 Normal	LFQ-LC-MS/MS	-2.7	0.0478489	Down
Lee et al., 2023	Breast	1-Lee et al., 2023	C1S	complement C1s	Plasma	3 Breast Cancer Patients+3 Normal	LFQ-LC-MS/MS	-4.54	0.00111333	Down
Lee et al., 2023	Breast	1-Lee et al., 2023	C3	complement C3	Plasma	3 Breast Cancer Patients+3 Normal	LFQ-LC-MS/MS	-2.45	0.0189985	Down
Lee et al., 2023	Breast	1-Lee et al., 2023	C5	complement C5	Plasma	3 Breast Cancer Patients+3 Normal	LFQ-LC-MS/MS	-4.47	0.0464355	Down
Lee et al., 2023	Breast	1-Lee et al., 2023	C7	immunoglobulin lambda constant 7	Plasma	3 Breast Cancer Patients+3 Normal	LFQ-LC-MS/MS	-2.88	0.00067045	Down
Lee et al., 2023	Breast	1-Lee et al., 2023	C8G	complement C8 gamma chain	Plasma	3 Breast Cancer Patients+3 Normal	LFQ-LC-MS/MS	-1.55	0.00031382	Down
Lee et al., 2023	Breast	1-Lee et al., 2023	CFHR2	complement factor H related 2	Plasma	3 Breast Cancer Patients+3 Normal	LFQ-LC-MS/MS	-3.48	0.0305393	Down
Lee et al., 2023	Breast	1-Lee et al., 2023	CLU	clusterin	Plasma	3 Breast Cancer Patients+3 Normal	LFQ-LC-MS/MS	-1.52	0.0198656	Down
Lee et al., 2023	Breast	1-Lee et al., 2023	FGA	fibrinogen alpha chain	Plasma	3 Breast Cancer Patients+3 Normal	LFQ-LC-MS/MS	-1.5	0.0316675	Down
Lee et al., 2023	Breast	1-Lee et al., 2023	FGG	fibrinogen gamma chain	Plasma	3 Breast Cancer Patients+3 Normal	LFQ-LC-MS/MS	-2.63	0.0242646	Down
Lee et al., 2023	Breast	1-Lee et al., 2023	ITIH1	inter-alpha-trypsin inhibitor heavy chain 1	Plasma	3 Breast Cancer Patients+3 Normal	LFQ-LC-MS/MS	-1.98	0.00189802	Down
Lee et al., 2023	Breast	1-Lee et al., 2023	KLKB1	kallikrein B1	Plasma	3 Breast Cancer Patients+3 Normal	LFQ-LC-MS/MS	-2.05	0.0329769	Down
Lee et al., 2023	Breast	1-Lee et al., 2023	RBP4	RNA polymerase II subunit D	Plasma	3 Breast Cancer Patients+3 Normal	LFQ-LC-MS/MS	-0.94	0.0406865	Down
Lee et al., 2023	Breast	1-Lee et al., 2023	SERPINC1	serpin family C member 1	Plasma	3 Breast Cancer Patients+3 Normal	LFQ-LC-MS/MS	-1.82	0.0112196	Down
Lee et al., 2023	Breast	1-Lee et al., 2023	TTR	transthyretin	Plasma	3 Breast Cancer Patients+3 Normal	LFQ-LC-MS/MS	-1.37	0.0371906	Down
Li et al., 2021	Breast	2-Li et al., 2021	FGG	fibrinogen gamma chain	Serum	10 TNBC+ 16 Healthy controls	tandem mass tag (TMT)-LC-MS/MS	11.682	8.9979e-09	Up
Li et al., 2021	Breast	2-Li et al., 2021	FGA	fibrinogen alpha chain	Serum	10 TNBC+ 16 Healthy controls	tandem mass tag (TMT)-LC-MS/MS	10.889	1.9919e-08	Up
Li et al., 2021	Breast	2-Li et al., 2021	FGB	fibrinogen beta chain	Serum	10 TNBC+ 16 Healthy controls	tandem mass tag (TMT)-LC-MS/MS	9.2629	8.9325e-08	Up
Li et al., 2021	Breast	2-Li et al., 2021	CAVIN2	caveolae associated protein 2	Serum	10 TNBC+ 16 Healthy controls	tandem mass tag (TMT)-LC-MS/MS	5.0477	5.4669e-09	Up
Li et al., 2021	Breast	2-Li et al., 2021	TUBA1B	tubulin alpha 1b	Serum	10 TNBC+ 16 Healthy controls	tandem mass tag (TMT)-LC-MS/MS	3.7674	1.3929e-08	Up
Li et al., 2021	Breast	2-Li et al., 2021	TUBA4A	tubulin alpha 4a	Serum	10 TNBC+ 16 Healthy controls	tandem mass tag (TMT)-LC-MS/MS	3.4179	6.2863e-09	Up
Li et al., 2021	Breast	2-Li et al., 2021	CAP1	cyclase associated actin cytoskeleton regulatory protein 1	Serum	10 TNBC+ 16 Healthy controls	tandem mass tag (TMT)-LC-MS/MS	3.283	1.212e-07	Up
Li et al., 2021	Breast	2-Li et al., 2021	VWF	von Willebrand factor	Serum	10 TNBC+ 16 Healthy controls	tandem mass tag (TMT)-LC-MS/MS	3.1551	2.6936e-07	Up
Li et al., 2021	Breast	2-Li et al., 2021	VCP	valosin containing protein	Serum	10 TNBC+ 16 Healthy controls	tandem mass tag (TMT)-LC-MS/MS	3.0193	3.647e-07	Up
Li et al., 2021	Breast	2-Li et al., 2021	CCT3	chaperonin containing TCP1 subunit 3	Serum	10 TNBC+ 16 Healthy controls	tandem mass tag (TMT)-LC-MS/MS	2.9534	4.8718e-06	Up
Li et al., 2021	Breast	2-Li et al., 2021	CCT2	chaperonin containing TCP1 subunit 2	Serum	10 TNBC+ 16 Healthy controls	tandem mass tag (TMT)-LC-MS/MS	2.8712	2.123e-05	Up
Li et al., 2021	Breast	2-Li et al., 2021	CD9	CD9 molecule	Serum	10 TNBC+ 16 Healthy controls	tandem mass tag (TMT)-LC-MS/MS	2.6997	0.00023397	Up
Li et al., 2021	Breast	2-Li et al., 2021	MYL6	myosin light chain 6	Serum	10 TNBC+ 16 Healthy controls	tandem mass tag (TMT)-LC-MS/MS	2.6906	2.569e-05	Up
Li et al., 2021	Breast	2-Li et al., 2021	CAPZB	capping actin protein of muscle Z-line subunit beta	Serum	10 TNBC+ 16 Healthy controls	tandem mass tag (TMT)-LC-MS/MS	2.6113	1.0837e-05	Up
Li et al., 2021	Breast	2-Li et al., 2021	TAGLN2	transgelin 2	Serum	10 TNBC+ 16 Healthy controls	tandem mass tag (TMT)-LC-MS/MS	2.4927	0.000589	Up
Li et al., 2021	Breast	2-Li et al., 2021	ITGA6	integrin subunit alpha 6	Serum	10 TNBC+ 16 Healthy controls	tandem mass tag (TMT)-LC-MS/MS	2.4234	3.8386e-05	Up
Li et al., 2021	Breast	2-Li et al., 2021	CD151	CD151 molecule (Raph blood group)	Serum	10 TNBC+ 16 Healthy controls	tandem mass tag (TMT)-LC-MS/MS	2.3151	4.4673e-06	Up
Li et al., 2021	Breast	2-Li et al., 2021	F13B	coagulation factor XIII B chain	Serum	10 TNBC+ 16 Healthy controls	tandem mass tag (TMT)-LC-MS/MS	2.3004	2.1237e-09	Up
Li et al., 2021	Breast	2-Li et al., 2021	MYH9	myosin heavy chain 9	Serum	10 TNBC+ 16 Healthy controls	tandem mass tag (TMT)-LC-MS/MS	2.282	0.0017763	Up
Li et al., 2021	Breast	2-Li et al., 2021	TUBB1	tubulin beta 1 class VI	Serum	10 TNBC+ 16 Healthy controls	tandem mass tag (TMT)-LC-MS/MS	2.2636	3.2545e-08	Up
Li et al., 2021	Breast	2-Li et al., 2021	FCER1G	Fc epsilon receptor Ig	Serum	10 TNBC+ 16 Healthy controls	tandem mass tag (TMT)-LC-MS/MS	2.2292	5.9702e-05	Up
Li et al., 2021	Breast	2-Li et al., 2021	MYL12A	myosin light chain 12A	Serum	10 TNBC+ 16 Healthy controls	tandem mass tag (TMT)-LC-MS/MS	2.2284	0.00017099	Up
Li et al., 2021	Breast	2-Li et al., 2021	FBN1	fibrillin 1	Serum	10 TNBC+ 16 Healthy controls	tandem mass tag (TMT)-LC-MS/MS	2.1661	0.00028811	Up
Li et al., 2021	Breast	2-Li et al., 2021	TLN1	talin 1	Serum	10 TNBC+ 16 Healthy controls	tandem mass tag (TMT)-LC-MS/MS	2.0865	0.00084675	Up
Li et al., 2021	Breast	2-Li et al., 2021	LIMS1	LIM zinc finger domain containing 1	Serum	10 TNBC+ 16 Healthy controls	tandem mass tag (TMT)-LC-MS/MS	2.0623	0.00010323	Up
Li et al., 2021	Breast	2-Li et al., 2021	MT1G	metallothionein 1G	Serum	10 TNBC+ 16 Healthy controls	tandem mass tag (TMT)-LC-MS/MS	2.0304	1.8901e-07	Up
Li et al., 2021	Breast	2-Li et al., 2021	ACLY	ATP citrate lyase	Serum	10 TNBC+ 16 Healthy controls	tandem mass tag (TMT)-LC-MS/MS	1.9341	2.0798e-05	Up
Li et al., 2021	Breast	2-Li et al., 2021	RSU1	Ras suppressor protein 1	Serum	10 TNBC+ 16 Healthy controls	tandem mass tag (TMT)-LC-MS/MS	1.911	6.4601e-05	Up
Li et al., 2021	Breast	2-Li et al., 2021	ILK	integrin linked kinase	Serum	10 TNBC+ 16 Healthy controls	tandem mass tag (TMT)-LC-MS/MS	1.8586	0.001039	Up
Li et al., 2021	Breast	2-Li et al., 2021	EEF1A1	eukaryotic translation elongation factor 1 alpha 1	Serum	10 TNBC+ 16 Healthy controls	tandem mass tag (TMT)-LC-MS/MS	1.8422	0.00056383	Up
Li et al., 2021	Breast	2-Li et al., 2021	ITGB1	integrin subunit beta 1	Serum	10 TNBC+ 16 Healthy controls	tandem mass tag (TMT)-LC-MS/MS	1.8076	0.00018405	Up
Li et al., 2021	Breast	2-Li et al., 2021	ANGPTL6	angiopoietin like 6	Serum	10 TNBC+ 16 Healthy controls	tandem mass tag (TMT)-LC-MS/MS	1.8005	1.0833e-08	Up
Li et al., 2021	Breast	2-Li et al., 2021	PARVB	parvin beta	Serum	10 TNBC+ 16 Healthy controls	tandem mass tag (TMT)-LC-MS/MS	1.6646	0.0018688	Up
Li et al., 2021	Breast	2-Li et al., 2021	BSG	basigin (Ok blood group)	Serum	10 TNBC+ 16 Healthy controls	tandem mass tag (TMT)-LC-MS/MS	1.6258	0.00021599	Up
Li et al., 2021	Breast	2-Li et al., 2021	COLEC10	collectin subfamily member 10	Serum	10 TNBC+ 16 Healthy controls	tandem mass tag (TMT)-LC-MS/MS	1.6153	3.9978e-09	Up
Li et al., 2021	Breast	2-Li et al., 2021	COLEC11	collectin subfamily member 11	Serum	10 TNBC+ 16 Healthy controls	tandem mass tag (TMT)-LC-MS/MS	1.5796	8.9704e-07	Up
Li et al., 2021	Breast	2-Li et al., 2021	PSMB8	proteasome 20S subunit beta 8	Serum	10 TNBC+ 16 Healthy controls	tandem mass tag (TMT)-LC-MS/MS	1.572	0.00065793	Up
Li et al., 2021	Breast	2-Li et al., 2021	THBS4	thrombospondin 4	Serum	10 TNBC+ 16 Healthy controls	tandem mass tag (TMT)-LC-MS/MS	1.5468	0.00052355	Up
Li et al., 2021	Breast	2-Li et al., 2021	PON1	paraoxonase 1	Serum	10 TNBC+ 16 Healthy controls	tandem mass tag (TMT)-LC-MS/MS	1.5301	5.9152e-05	Up
Li et al., 2021	Breast	2-Li et al., 2021	PGLYRP2	peptidoglycan recognition protein 2	Serum	10 TNBC+ 16 Healthy controls	tandem mass tag (TMT)-LC-MS/MS	0.66458	0.00026102	Down
Li et al., 2021	Breast	2-Li et al., 2021	GSN	gelsolin	Serum	10 TNBC+ 16 Healthy controls	tandem mass tag (TMT)-LC-MS/MS	0.64465	0.0015456	Down
Li et al., 2021	Breast	2-Li et al., 2021	SERPIND1	serpin family D member 1	Serum	10 TNBC+ 16 Healthy controls	tandem mass tag (TMT)-LC-MS/MS	0.63875	6.1605e-05	Down
Li et al., 2021	Breast	2-Li et al., 2021	MPO	myeloperoxidase	Serum	10 TNBC+ 16 Healthy controls	tandem mass tag (TMT)-LC-MS/MS	0.63565	0.0011796	Down
Li et al., 2021	Breast	2-Li et al., 2021			Serum	10 TNBC+ 16 Healthy controls	tandem mass tag (TMT)-LC-MS/MS	0.62684	8.6728e-06	Down
Li et al., 2021	Breast	2-Li et al., 2021	MASP2	MBL associated serine protease 2	Serum	10 TNBC+ 16 Healthy controls	tandem mass tag (TMT)-LC-MS/MS	0.60882	2.6901e-05	Down
Li et al., 2021	Breast	2-Li et al., 2021	FTH1	ferritin heavy chain 1	Serum	10 TNBC+ 16 Healthy controls	tandem mass tag (TMT)-LC-MS/MS	0.60269	0.0019453	Down
Li et al., 2021	Breast	2-Li et al., 2021	LYZ	lysozyme	Serum	10 TNBC+ 16 Healthy controls	tandem mass tag (TMT)-LC-MS/MS	0.60135	0.00034172	Down
Li et al., 2021	Breast	2-Li et al., 2021	C8B	complement C8 beta chain	Serum	10 TNBC+ 16 Healthy controls	tandem mass tag (TMT)-LC-MS/MS	0.59203	2.116e-05	Down
Li et al., 2021	Breast	2-Li et al., 2021	F10	coagulation factor X	Serum	10 TNBC+ 16 Healthy controls	tandem mass tag (TMT)-LC-MS/MS	0.57849	2.5211e-05	Down
Li et al., 2021	Breast	2-Li et al., 2021	APOA4	apolipoprotein A4	Serum	10 TNBC+ 16 Healthy controls	tandem mass tag (TMT)-LC-MS/MS	0.56199	0.00056739	Down
Li et al., 2021	Breast	2-Li et al., 2021	SPP2	secreted phosphoprotein 2	Serum	10 TNBC+ 16 Healthy controls	tandem mass tag (TMT)-LC-MS/MS	0.56	9.4611e-05	Down
Li et al., 2021	Breast	2-Li et al., 2021	PROS1	protein S	Serum	10 TNBC+ 16 Healthy controls	tandem mass tag (TMT)-LC-MS/MS	0.55822	0.00023552	Down
Li et al., 2021	Breast	2-Li et al., 2021	PF4V1	platelet factor 4 variant 1	Serum	10 TNBC+ 16 Healthy controls	tandem mass tag (TMT)-LC-MS/MS	0.5511	0.00047939	Down
Li et al., 2021	Breast	2-Li et al., 2021	MASP1	MBL associated serine protease 1	Serum	10 TNBC+ 16 Healthy controls	tandem mass tag (TMT)-LC-MS/MS	0.54986	0.00022738	Down
Li et al., 2021	Breast	2-Li et al., 2021	C4BPB	complement component 4 binding protein beta	Serum	10 TNBC+ 16 Healthy controls	tandem mass tag (TMT)-LC-MS/MS	0.54804	4.3698e-05	Down
Li et al., 2021	Breast	2-Li et al., 2021	C5	complement C5	Serum	10 TNBC+ 16 Healthy controls	tandem mass tag (TMT)-LC-MS/MS	0.54628	0.00030917	Down
Li et al., 2021	Breast	2-Li et al., 2021	CFH	complement factor H	Serum	10 TNBC+ 16 Healthy controls	tandem mass tag (TMT)-LC-MS/MS	0.54073	5.5899e-05	Down
Li et al., 2021	Breast	2-Li et al., 2021	C3	complement C3	Serum	10 TNBC+ 16 Healthy controls	tandem mass tag (TMT)-LC-MS/MS	0.53229	7.1895e-05	Down
Li et al., 2021	Breast	2-Li et al., 2021	MMRN1	multimerin 1	Serum	10 TNBC+ 16 Healthy controls	tandem mass tag (TMT)-LC-MS/MS	0.5311	6.6366e-06	Down
Li et al., 2021	Breast	2-Li et al., 2021	CFHR1	complement factor H related 1	Serum	10 TNBC+ 16 Healthy controls	tandem mass tag (TMT)-LC-MS/MS	0.51595	0.00015235	Down
Li et al., 2021	Breast	2-Li et al., 2021	C8G	complement C8 gamma chain	Serum	10 TNBC+ 16 Healthy controls	tandem mass tag (TMT)-LC-MS/MS	0.51546	3.1407e-08	Down
Li et al., 2021	Breast	2-Li et al., 2021	SERPINA4	serpin family A member 4	Serum	10 TNBC+ 16 Healthy controls	tandem mass tag (TMT)-LC-MS/MS	0.51393	1.645e-05	Down
Li et al., 2021	Breast	2-Li et al., 2021	C4BPA	complement component 4 binding protein alpha	Serum	10 TNBC+ 16 Healthy controls	tandem mass tag (TMT)-LC-MS/MS	0.50976	8.816e-05	Down
Li et al., 2021	Breast	2-Li et al., 2021	H4C15	H4 clustered histone 15	Serum	10 TNBC+ 16 Healthy controls	tandem mass tag (TMT)-LC-MS/MS	0.50739	7.8698e-06	Down
Li et al., 2021	Breast	2-Li et al., 2021	CEMIP	cell migration inducing hyaluronidase 1	Serum	10 TNBC+ 16 Healthy controls	tandem mass tag (TMT)-LC-MS/MS	0.49621	2.8892e-08	Down
Li et al., 2021	Breast	2-Li et al., 2021	F12	coagulation factor XII	Serum	10 TNBC+ 16 Healthy controls	tandem mass tag (TMT)-LC-MS/MS	0.49218	0.00079041	Down
Li et al., 2021	Breast	2-Li et al., 2021	KNG1	kininogen 1	Serum	10 TNBC+ 16 Healthy controls	tandem mass tag (TMT)-LC-MS/MS	0.49204	3.3941e-10	Down
Li et al., 2021	Breast	2-Li et al., 2021	MASP1	MBL associated serine protease 1	Serum	10 TNBC+ 16 Healthy controls	tandem mass tag (TMT)-LC-MS/MS	0.48956	1.8928e-07	Down
Li et al., 2021	Breast	2-Li et al., 2021	C8A	complement C8 alpha chain	Serum	10 TNBC+ 16 Healthy controls	tandem mass tag (TMT)-LC-MS/MS	0.48099	2.023e-06	Down
Li et al., 2021	Breast	2-Li et al., 2021	ANGPT1	angiopoietin 1	Serum	10 TNBC+ 16 Healthy controls	tandem mass tag (TMT)-LC-MS/MS	0.47673	4.0588e-08	Down
Li et al., 2021	Breast	2-Li et al., 2021	SERPINF2	serpin family F member 2	Serum	10 TNBC+ 16 Healthy controls	tandem mass tag (TMT)-LC-MS/MS	0.47302	6.3208e-08	Down
Li et al., 2021	Breast	2-Li et al., 2021	FSTL1	follistatin like 1	Serum	10 TNBC+ 16 Healthy controls	tandem mass tag (TMT)-LC-MS/MS	0.44834	1.4379e-08	Down
Li et al., 2021	Breast	2-Li et al., 2021	CFHR5	complement factor H related 5	Serum	10 TNBC+ 16 Healthy controls	tandem mass tag (TMT)-LC-MS/MS	0.43402	6.2558e-06	Down
Li et al., 2021	Breast	2-Li et al., 2021	CFI	complement factor I	Serum	10 TNBC+ 16 Healthy controls	tandem mass tag (TMT)-LC-MS/MS	0.4135	4.0731e-08	Down
Li et al., 2021	Breast	2-Li et al., 2021	C7	complement C7	Serum	10 TNBC+ 16 Healthy controls	tandem mass tag (TMT)-LC-MS/MS	0.41242	7.8593e-07	Down
Li et al., 2021	Breast	2-Li et al., 2021	CPB2	carboxypeptidase B2	Serum	10 TNBC+ 16 Healthy controls	tandem mass tag (TMT)-LC-MS/MS	0.40904	1.1845e-05	Down
Li et al., 2021	Breast	2-Li et al., 2021	SERPING1	serpin family G member 1	Serum	10 TNBC+ 16 Healthy controls	tandem mass tag (TMT)-LC-MS/MS	0.40879	9.2114e-08	Down
Li et al., 2021	Breast	2-Li et al., 2021	C1QA	complement C1q A chain	Serum	10 TNBC+ 16 Healthy controls	tandem mass tag (TMT)-LC-MS/MS	0.4078	4.0032e-12	Down
Li et al., 2021	Breast	2-Li et al., 2021			Serum	10 TNBC+ 16 Healthy controls	tandem mass tag (TMT)-LC-MS/MS	0.40312	9.6306e-05	Down
Li et al., 2021	Breast	2-Li et al., 2021	MASP1	MBL associated serine protease 1	Serum	10 TNBC+ 16 Healthy controls	tandem mass tag (TMT)-LC-MS/MS	0.39816	2.2993e-06	Down
Li et al., 2021	Breast	2-Li et al., 2021	F9	coagulation factor IX	Serum	10 TNBC+ 16 Healthy controls	tandem mass tag (TMT)-LC-MS/MS	0.37995	5.63e-06	Down
Li et al., 2021	Breast	2-Li et al., 2021	C1QB	complement C1q B chain	Serum	10 TNBC+ 16 Healthy controls	tandem mass tag (TMT)-LC-MS/MS	0.37948	9.7637e-13	Down
Li et al., 2021	Breast	2-Li et al., 2021	HRG	histidine rich glycoprotein	Serum	10 TNBC+ 16 Healthy controls	tandem mass tag (TMT)-LC-MS/MS	0.36196	4.6558e-06	Down
Li et al., 2021	Breast	2-Li et al., 2021	MST1	macrophage stimulating 1	Serum	10 TNBC+ 16 Healthy controls	tandem mass tag (TMT)-LC-MS/MS	0.36169	0.00071711	Down
Li et al., 2021	Breast	2-Li et al., 2021	C4A	complement C4A (Chido/Rodgers blood group)	Serum	10 TNBC+ 16 Healthy controls	tandem mass tag (TMT)-LC-MS/MS	0.35232	3.2337e-07	Down
Li et al., 2021	Breast	2-Li et al., 2021	C6	complement C6	Serum	10 TNBC+ 16 Healthy controls	tandem mass tag (TMT)-LC-MS/MS	0.3374	2.4842e-08	Down
Li et al., 2021	Breast	2-Li et al., 2021	C1QC	complement C1q C chain	Serum	10 TNBC+ 16 Healthy controls	tandem mass tag (TMT)-LC-MS/MS	0.33557	2.5758e-14	Down
Li et al., 2021	Breast	2-Li et al., 2021			Serum	10 TNBC+ 16 Healthy controls	tandem mass tag (TMT)-LC-MS/MS	0.32303	2.8351e-09	Down
Li et al., 2021	Breast	2-Li et al., 2021	SERPINC1	serpin family C member 1	Serum	10 TNBC+ 16 Healthy controls	tandem mass tag (TMT)-LC-MS/MS	0.31717	2.0707e-07	Down
Li et al., 2021	Breast	2-Li et al., 2021	CFP	complement factor properdin	Serum	10 TNBC+ 16 Healthy controls	tandem mass tag (TMT)-LC-MS/MS	0.30678	2.2752e-07	Down
Li et al., 2021	Breast	2-Li et al., 2021	C9	complement C9	Serum	10 TNBC+ 16 Healthy controls	tandem mass tag (TMT)-LC-MS/MS	0.30389	7.1652e-09	Down
Li et al., 2021	Breast	2-Li et al., 2021	LRP1	LDL receptor related protein 1	Serum	10 TNBC+ 16 Healthy controls	tandem mass tag (TMT)-LC-MS/MS	0.30031	2.8402e-13	Down
Li et al., 2021	Breast	2-Li et al., 2021	VTN	vitronectin	Serum	10 TNBC+ 16 Healthy controls	tandem mass tag (TMT)-LC-MS/MS	0.24477	1.3698e-14	Down
Li et al., 2021	Breast	2-Li et al., 2021			Serum	10 TNBC+ 16 Healthy controls	tandem mass tag (TMT)-LC-MS/MS	0.22034	9.9138e-08	Down
Li et al., 2021	Breast	2-Li et al., 2021	C1S	complement C1s	Serum	10 TNBC+ 16 Healthy controls	tandem mass tag (TMT)-LC-MS/MS	0.16841	1.306e-17	Down
Li et al., 2021	Breast	2-Li et al., 2021	F2	coagulation factor II, thrombin	Serum	10 TNBC+ 16 Healthy controls	tandem mass tag (TMT)-LC-MS/MS	0.16499	5.1946e-20	Down
Jeanmard et al., 2023	Breast	3-Jeanmard et al., 2023	TAU	microtubule associated protein tau	Urine	47 BC+ 29 Healthy controls	LFQ-LC-MS/MS	187.96	0.038369	Up
Jeanmard et al., 2023	Breast	3-Jeanmard et al., 2023	DHH	desert hedgehog signaling molecule	Urine	47 BC+ 29 Healthy controls	LFQ-LC-MS/MS	149.26	0.01331	Up
Jeanmard et al., 2023	Breast	3-Jeanmard et al., 2023	CRBG1	Crystallin Beta-Gamma Domain Containing 1	Urine	47 BC+ 29 Healthy controls	LFQ-LC-MS/MS	133.97	0.00162	Up
Jeanmard et al., 2023	Breast	3-Jeanmard et al., 2023	CACNA1C	Calcium Voltage-Gated Channel Subunit Alpha1 C	Urine	47 BC+ 29 Healthy controls	LFQ-LC-MS/MS	96.726	0.029592	Up
Jeanmard et al., 2023	Breast	3-Jeanmard et al., 2023	KCNB2	potassium voltage-gated channel subfamily B member 2	Urine	47 BC+ 29 Healthy controls	LFQ-LC-MS/MS	78.387	0.018222	Up
Jeanmard et al., 2023	Breast	3-Jeanmard et al., 2023	LMLN	leishmanolysin like peptidase	Urine	47 BC+ 29 Healthy controls	LFQ-LC-MS/MS	76.374	0.004148	Up
Jeanmard et al., 2023	Breast	3-Jeanmard et al., 2023	RAB39A	Rab-Related GTP-Binding Protein 2	Urine	47 BC+ 29 Healthy controls	LFQ-LC-MS/MS	76.033	0.004428	Up
Jeanmard et al., 2023	Breast	3-Jeanmard et al., 2023	SPAG5	sperm associated antigen 5	Urine	47 BC+ 29 Healthy controls	LFQ-LC-MS/MS	72.956	0.005973	Up
Jeanmard et al., 2023	Breast	3-Jeanmard et al., 2023	KDM1B	lysine demethylase 1B	Urine	47 BC+ 29 Healthy controls	LFQ-LC-MS/MS	71.11	0.000661	Up
Jeanmard et al., 2023	Breast	3-Jeanmard et al., 2023	P66B	Transcriptional Repressor P66-Beta Protein	Urine	47 BC+ 29 Healthy controls	LFQ-LC-MS/MS	69.095	0.017297	Up
Jeanmard et al., 2023	Breast	3-Jeanmard et al., 2023	DOT1L	DOT1 like histone lysine methyltransferase	Urine	47 BC+ 29 Healthy controls	LFQ-LC-MS/MS	59.763	0.043167	Up
Jeanmard et al., 2023	Breast	3-Jeanmard et al., 2023	RAB7B	RAB7B, member RAS oncogene family	Urine	47 BC+ 29 Healthy controls	LFQ-LC-MS/MS	59.396	0.002043	Up
Jeanmard et al., 2023	Breast	3-Jeanmard et al., 2023	CLCNKA	Chloride channel protein ClC-Ka	Urine	47 BC+ 29 Healthy controls	LFQ-LC-MS/MS	46.806	0.011375	Up
Jeanmard et al., 2023	Breast	3-Jeanmard et al., 2023	SHANK2	SH3 and multiple ankyrin repeat domains protein 2	Urine	47 BC+ 29 Healthy controls	LFQ-LC-MS/MS	42.214	0.015142	Up
Jeanmard et al., 2023	Breast	3-Jeanmard et al., 2023	PHLDB1	pleckstrin homology like domain family B member 1	Urine	47 BC+ 29 Healthy controls	LFQ-LC-MS/MS	40.231	0.014977	Up
Jeanmard et al., 2023	Breast	3-Jeanmard et al., 2023	FEM1A	fem-1 homolog C	Urine	47 BC+ 29 Healthy controls	LFQ-LC-MS/MS	37.85	0.012864	Up
Jeanmard et al., 2023	Breast	3-Jeanmard et al., 2023	DAPLE	coiled-coil domain containing 88C	Urine	47 BC+ 29 Healthy controls	LFQ-LC-MS/MS	35.473	0.011783	Up
Jeanmard et al., 2023	Breast	3-Jeanmard et al., 2023	IRAK4	interleukin 1 receptor associated kinase 4	Urine	47 BC+ 29 Healthy controls	LFQ-LC-MS/MS	34.159	0.040095	Up
Jeanmard et al., 2023	Breast	3-Jeanmard et al., 2023	MYO15B	myosin XVB	Urine	47 BC+ 29 Healthy controls	LFQ-LC-MS/MS	32.86	0.035779	Up
Jeanmard et al., 2023	Breast	3-Jeanmard et al., 2023	MKI67	marker of proliferation Ki-67	Urine	47 BC+ 29 Healthy controls	LFQ-LC-MS/MS	32.836	0.002766	Up
Jeanmard et al., 2023	Breast	3-Jeanmard et al., 2023	H1-8	H1.8 linker histone	Urine	47 BC+ 29 Healthy controls	LFQ-LC-MS/MS	32.467	0.00223	Up
Jeanmard et al., 2023	Breast	3-Jeanmard et al., 2023	DNAH1	dynein axonemal heavy chain 1	Urine	47 BC+ 29 Healthy controls	LFQ-LC-MS/MS	29.839	0.009974	Up
Jeanmard et al., 2023	Breast	3-Jeanmard et al., 2023	RBM6	RNA binding motif protein 6	Urine	47 BC+ 29 Healthy controls	LFQ-LC-MS/MS	28.563	0.045936	Up
Jeanmard et al., 2023	Breast	3-Jeanmard et al., 2023	SMG1	SMG1 nonsense mediated mRNA decay associated PI3K related kinase	Urine	47 BC+ 29 Healthy controls	LFQ-LC-MS/MS	26.675	0.032018	Up
Jeanmard et al., 2023	Breast	3-Jeanmard et al., 2023	RGS14	regulator of G protein signaling 14	Urine	47 BC+ 29 Healthy controls	LFQ-LC-MS/MS	26.378	0.046996	Up
Jeanmard et al., 2023	Breast	3-Jeanmard et al., 2023	CWC22	CWC22 spliceosome associated protein homolog	Urine	47 BC+ 29 Healthy controls	LFQ-LC-MS/MS	26.065	0.018288	Up
Jeanmard et al., 2023	Breast	3-Jeanmard et al., 2023	ARID1B	AT-rich interaction domain 1B	Urine	47 BC+ 29 Healthy controls	LFQ-LC-MS/MS	24.254	0.007745	Up
Jeanmard et al., 2023	Breast	3-Jeanmard et al., 2023	GRTP1	growth hormone regulated TBC protein 1	Urine	47 BC+ 29 Healthy controls	LFQ-LC-MS/MS	23.04	0.001741	Up
Jeanmard et al., 2023	Breast	3-Jeanmard et al., 2023	BPIFB6	BPI fold containing family B member 6	Urine	47 BC+ 29 Healthy controls	LFQ-LC-MS/MS	22.664	0.004212	Up
Jeanmard et al., 2023	Breast	3-Jeanmard et al., 2023	GRM5	glutamate metabotropic receptor 5	Urine	47 BC+ 29 Healthy controls	LFQ-LC-MS/MS	21.837	0.005983	Up
Jeanmard et al., 2023	Breast	3-Jeanmard et al., 2023	SRGAP2	SLIT-ROBO Rho GTPase activating protein 3	Urine	47 BC+ 29 Healthy controls	LFQ-LC-MS/MS	21.431	0.002103	Up
Jeanmard et al., 2023	Breast	3-Jeanmard et al., 2023	ATAD2	ATPase family AAA domain containing 2	Urine	47 BC+ 29 Healthy controls	LFQ-LC-MS/MS	20.708	0.00042	Up
Jeanmard et al., 2023	Breast	3-Jeanmard et al., 2023	DLG3	MAGUK p55 scaffold protein 3	Urine	47 BC+ 29 Healthy controls	LFQ-LC-MS/MS	20.7	0.008416	Up
Jeanmard et al., 2023	Breast	3-Jeanmard et al., 2023	KIAA0825	KIAA0825	Urine	47 BC+ 29 Healthy controls	LFQ-LC-MS/MS	20.157	0.022513	Up
Jeanmard et al., 2023	Breast	3-Jeanmard et al., 2023	POSTN	periostin	Urine	47 BC+ 29 Healthy controls	LFQ-LC-MS/MS	20.114	0.02424	Up
Jeanmard et al., 2023	Breast	3-Jeanmard et al., 2023	ZNF148	zinc finger protein 148	Urine	47 BC+ 29 Healthy controls	LFQ-LC-MS/MS	19.411	0.00042	Up
Jeanmard et al., 2023	Breast	3-Jeanmard et al., 2023	KCNU1	potassium calcium-activated channel subfamily U member 1	Urine	47 BC+ 29 Healthy controls	LFQ-LC-MS/MS	19.031	0.029457	Up
Jeanmard et al., 2023	Breast	3-Jeanmard et al., 2023	ARTN	artemin	Urine	47 BC+ 29 Healthy controls	LFQ-LC-MS/MS	19.011	0.017251	Up
Jeanmard et al., 2023	Breast	3-Jeanmard et al., 2023	SHLD3	trafficking protein particle complex subunit 13	Urine	47 BC+ 29 Healthy controls	LFQ-LC-MS/MS	17.943	0.011783	Up
Jeanmard et al., 2023	Breast	3-Jeanmard et al., 2023	ZNF541	zinc finger protein 541	Urine	47 BC+ 29 Healthy controls	LFQ-LC-MS/MS	17.785	0.021226	Up
Jeanmard et al., 2023	Breast	3-Jeanmard et al., 2023	TUTLA		Urine	47 BC+ 29 Healthy controls	LFQ-LC-MS/MS	17.682	0.00223	Up
Jeanmard et al., 2023	Breast	3-Jeanmard et al., 2023	ASPN	asporin	Urine	47 BC+ 29 Healthy controls	LFQ-LC-MS/MS	17.274	0.033124	Up
Jeanmard et al., 2023	Breast	3-Jeanmard et al., 2023	TIE2	TEK receptor tyrosine kinase	Urine	47 BC+ 29 Healthy controls	LFQ-LC-MS/MS	16.472	0.010145	Up
Jeanmard et al., 2023	Breast	3-Jeanmard et al., 2023	FGD6	FYVE, RhoGEF and PH domain containing 6	Urine	47 BC+ 29 Healthy controls	LFQ-LC-MS/MS	16.384	0.004927	Up
Jeanmard et al., 2023	Breast	3-Jeanmard et al., 2023	OR10P1	olfactory receptor family 10 subfamily P member 1	Urine	47 BC+ 29 Healthy controls	LFQ-LC-MS/MS	15.417	0.000456	Up
Jeanmard et al., 2023	Breast	3-Jeanmard et al., 2023	FERMT1	FERM domain containing kindlin 1	Urine	47 BC+ 29 Healthy controls	LFQ-LC-MS/MS	15.21	0.003458	Up
Jeanmard et al., 2023	Breast	3-Jeanmard et al., 2023	KDM4A	lysine demethylase 4A	Urine	47 BC+ 29 Healthy controls	LFQ-LC-MS/MS	14.81	0.033818	Up
Jeanmard et al., 2023	Breast	3-Jeanmard et al., 2023	RNF123	ring finger protein 123	Urine	47 BC+ 29 Healthy controls	LFQ-LC-MS/MS	14.48	0.014218	Up
Jeanmard et al., 2023	Breast	3-Jeanmard et al., 2023	BTBDH		Urine	47 BC+ 29 Healthy controls	LFQ-LC-MS/MS	13.866	0.016377	Up
Jeanmard et al., 2023	Breast	3-Jeanmard et al., 2023	ZBTB49	zinc finger and BTB domain containing 49	Urine	47 BC+ 29 Healthy controls	LFQ-LC-MS/MS	13.811	0.013091	Up
Jeanmard et al., 2023	Breast	3-Jeanmard et al., 2023	B3GNT2	UDP-GlcNAc:betaGal beta-1,3-N-acetylglucosaminyltransferase 2	Urine	47 BC+ 29 Healthy controls	LFQ-LC-MS/MS	13.745	0.000714	Up
Jeanmard et al., 2023	Breast	3-Jeanmard et al., 2023	FKBP15	FKBP prolyl isomerase family member 15	Urine	47 BC+ 29 Healthy controls	LFQ-LC-MS/MS	13.62	0.033092	Up
Jeanmard et al., 2023	Breast	3-Jeanmard et al., 2023	TYK2	tyrosine kinase 2	Urine	47 BC+ 29 Healthy controls	LFQ-LC-MS/MS	13.513	0.005064	Up
Jeanmard et al., 2023	Breast	3-Jeanmard et al., 2023	PODN	podocan	Urine	47 BC+ 29 Healthy controls	LFQ-LC-MS/MS	12.83	0.035196	Up
Jeanmard et al., 2023	Breast	3-Jeanmard et al., 2023	TCF15	transcription factor 15	Urine	47 BC+ 29 Healthy controls	LFQ-LC-MS/MS	12.805	0.006499	Up
Jeanmard et al., 2023	Breast	3-Jeanmard et al., 2023	MED24	mediator complex subunit 22	Urine	47 BC+ 29 Healthy controls	LFQ-LC-MS/MS	12.658	0.001434	Up
Jeanmard et al., 2023	Breast	3-Jeanmard et al., 2023	RBP1	AT-rich interaction domain 4A	Urine	47 BC+ 29 Healthy controls	LFQ-LC-MS/MS	12.556	0.046121	Up
Jeanmard et al., 2023	Breast	3-Jeanmard et al., 2023	BRD9	bromodomain containing 9	Urine	47 BC+ 29 Healthy controls	LFQ-LC-MS/MS	12.502	0.014202	Up
Jeanmard et al., 2023	Breast	3-Jeanmard et al., 2023	GSK3B	glycogen synthase kinase 3 beta	Urine	47 BC+ 29 Healthy controls	LFQ-LC-MS/MS	12.483	0.00468	Up
Jeanmard et al., 2023	Breast	3-Jeanmard et al., 2023	NRM	nurim	Urine	47 BC+ 29 Healthy controls	LFQ-LC-MS/MS	12.27	0.000177	Up
Jeanmard et al., 2023	Breast	3-Jeanmard et al., 2023	HRES1	RAB4A, member RAS oncogene family	Urine	47 BC+ 29 Healthy controls	LFQ-LC-MS/MS	12.039	0.023384	Up
Jeanmard et al., 2023	Breast	3-Jeanmard et al., 2023	UNC80	unc-80 homolog, NALCN channel complex subunit	Urine	47 BC+ 29 Healthy controls	LFQ-LC-MS/MS	11.192	0.004957	Up
Jeanmard et al., 2023	Breast	3-Jeanmard et al., 2023	ICAL		Urine	47 BC+ 29 Healthy controls	LFQ-LC-MS/MS	11.111	0.045522	Up
Jeanmard et al., 2023	Breast	3-Jeanmard et al., 2023	LTBP4	latent transforming growth factor beta binding protein 4	Urine	47 BC+ 29 Healthy controls	LFQ-LC-MS/MS	11.082	0.032682	Up
Jeanmard et al., 2023	Breast	3-Jeanmard et al., 2023	TMCC3	transmembrane and coiled-coil domain family 3	Urine	47 BC+ 29 Healthy controls	LFQ-LC-MS/MS	10.952	0.004617	Up
Jeanmard et al., 2023	Breast	3-Jeanmard et al., 2023	TERA	valosin containing protein	Urine	47 BC+ 29 Healthy controls	LFQ-LC-MS/MS	10.418	0.022594	Up
Jeanmard et al., 2023	Breast	3-Jeanmard et al., 2023	RPF1	NEDD4 E3 ubiquitin protein ligase	Urine	47 BC+ 29 Healthy controls	LFQ-LC-MS/MS	10.364	0.012864	Up
Jeanmard et al., 2023	Breast	3-Jeanmard et al., 2023	MDM4	MDM4 regulator of p53	Urine	47 BC+ 29 Healthy controls	LFQ-LC-MS/MS	10.348	0.00338	Up
Jeanmard et al., 2023	Breast	3-Jeanmard et al., 2023	FYCO1	FYVE and coiled-coil domain autophagy adaptor 1	Urine	47 BC+ 29 Healthy controls	LFQ-LC-MS/MS	10.119	0.000889	Up
Jeanmard et al., 2023	Breast	3-Jeanmard et al., 2023	ZNF800	zinc finger protein 800	Urine	47 BC+ 29 Healthy controls	LFQ-LC-MS/MS	9.6765	0.024087	Up
Jeanmard et al., 2023	Breast	3-Jeanmard et al., 2023	TMEM131L	transmembrane 131 like	Urine	47 BC+ 29 Healthy controls	LFQ-LC-MS/MS	9.4938	0.007298	Up
Jeanmard et al., 2023	Breast	3-Jeanmard et al., 2023	HXK1	hexokinase 1	Urine	47 BC+ 29 Healthy controls	LFQ-LC-MS/MS	9.3514	0.00039	Up
Jeanmard et al., 2023	Breast	3-Jeanmard et al., 2023	MTERF4	mitochondrial transcription termination factor 4	Urine	47 BC+ 29 Healthy controls	LFQ-LC-MS/MS	9.2987	0.025827	Up
Jeanmard et al., 2023	Breast	3-Jeanmard et al., 2023	CNGB3	cyclic nucleotide gated channel subunit beta 3	Urine	47 BC+ 29 Healthy controls	LFQ-LC-MS/MS	8.961	0.022513	Up
Jeanmard et al., 2023	Breast	3-Jeanmard et al., 2023	SH3BGRL2	SH3 domain binding glutamate rich protein like 2	Urine	47 BC+ 29 Healthy controls	LFQ-LC-MS/MS	8.946	0.011783	Up
Jeanmard et al., 2023	Breast	3-Jeanmard et al., 2023	EML5	Echinoderm Microtubule-Associated Protein-Like 5	Urine	47 BC+ 29 Healthy controls	LFQ-LC-MS/MS	8.2861	0.032691	Up
Jeanmard et al., 2023	Breast	3-Jeanmard et al., 2023	TNFRSF12A	TNF receptor superfamily member 12A	Urine	47 BC+ 29 Healthy controls	LFQ-LC-MS/MS	8.1379	0.002103	Up
Jeanmard et al., 2023	Breast	3-Jeanmard et al., 2023	NUMA1	nuclear mitotic apparatus protein 1	Urine	47 BC+ 29 Healthy controls	LFQ-LC-MS/MS	7.9928	0.014499	Up
Jeanmard et al., 2023	Breast	3-Jeanmard et al., 2023	PI4K2B	phosphatidylinositol 4-kinase type 2 beta	Urine	47 BC+ 29 Healthy controls	LFQ-LC-MS/MS	7.9836	0.024087	Up
Jeanmard et al., 2023	Breast	3-Jeanmard et al., 2023	OBSCN	obscurin, cytoskeletal calmodulin and titin-interacting RhoGEF	Urine	47 BC+ 29 Healthy controls	LFQ-LC-MS/MS	7.8969	0.02057	Up
Jeanmard et al., 2023	Breast	3-Jeanmard et al., 2023	USP44	ubiquitin specific peptidase 44	Urine	47 BC+ 29 Healthy controls	LFQ-LC-MS/MS	7.8434	0.011783	Up
Jeanmard et al., 2023	Breast	3-Jeanmard et al., 2023	BAZ2B	bromodomain adjacent to zinc finger domain 2B	Urine	47 BC+ 29 Healthy controls	LFQ-LC-MS/MS	7.6518	0.001353	Up
Jeanmard et al., 2023	Breast	3-Jeanmard et al., 2023	DDX28	DEAD-box helicase 28	Urine	47 BC+ 29 Healthy controls	LFQ-LC-MS/MS	7.5943	0.015884	Up
Jeanmard et al., 2023	Breast	3-Jeanmard et al., 2023	KIAA0753	MOONR	Urine	47 BC+ 29 Healthy controls	LFQ-LC-MS/MS	7.5798	0.018203	Up
Jeanmard et al., 2023	Breast	3-Jeanmard et al., 2023	GAB1	phosphatidylinositol glycan anchor biosynthesis class U	Urine	47 BC+ 29 Healthy controls	LFQ-LC-MS/MS	7.497	0.048791	Up
Jeanmard et al., 2023	Breast	3-Jeanmard et al., 2023	PABP3	poly(A) binding protein cytoplasmic 3	Urine	47 BC+ 29 Healthy controls	LFQ-LC-MS/MS	7.4941	0.00662	Up
Jeanmard et al., 2023	Breast	3-Jeanmard et al., 2023	FAK2	protein tyrosine kinase 2 beta	Urine	47 BC+ 29 Healthy controls	LFQ-LC-MS/MS	7.4699	0.000456	Up
Jeanmard et al., 2023	Breast	3-Jeanmard et al., 2023	DMP1	cyclin D binding myb like transcription factor 1	Urine	47 BC+ 29 Healthy controls	LFQ-LC-MS/MS	7.427	0.020786	Up
Jeanmard et al., 2023	Breast	3-Jeanmard et al., 2023	MLH3	mutL homolog 3	Urine	47 BC+ 29 Healthy controls	LFQ-LC-MS/MS	7.3803	0.019092	Up
Jeanmard et al., 2023	Breast	3-Jeanmard et al., 2023	ZNF34	zinc finger protein 34	Urine	47 BC+ 29 Healthy controls	LFQ-LC-MS/MS	7.3528	0.004212	Up
Jeanmard et al., 2023	Breast	3-Jeanmard et al., 2023	PIN4	peptidylprolyl cis/trans isomerase, NIMA-interacting 4	Urine	47 BC+ 29 Healthy controls	LFQ-LC-MS/MS	7.2658	0.001765	Up
Jeanmard et al., 2023	Breast	3-Jeanmard et al., 2023	PLA2G10	phospholipase A2 group X	Urine	47 BC+ 29 Healthy controls	LFQ-LC-MS/MS	7.2416	0.014335	Up
Jeanmard et al., 2023	Breast	3-Jeanmard et al., 2023	GP160	glutamyl aminopeptidase	Urine	47 BC+ 29 Healthy controls	LFQ-LC-MS/MS	7.2277	0.034733	Up
Jeanmard et al., 2023	Breast	3-Jeanmard et al., 2023	TIAM1	TIAM Rac1 associated GEF 1	Urine	47 BC+ 29 Healthy controls	LFQ-LC-MS/MS	7.1249	0.007625	Up
Jeanmard et al., 2023	Breast	3-Jeanmard et al., 2023	WDR87	WD repeat domain 87	Urine	47 BC+ 29 Healthy controls	LFQ-LC-MS/MS	7.0872	0.001093	Up
Jeanmard et al., 2023	Breast	3-Jeanmard et al., 2023	ITGAE	integrin subunit alpha E	Urine	47 BC+ 29 Healthy controls	LFQ-LC-MS/MS	7.0342	0.02538	Up
Jeanmard et al., 2023	Breast	3-Jeanmard et al., 2023	RPL22	ribosomal protein L22	Urine	47 BC+ 29 Healthy controls	LFQ-LC-MS/MS	7.0109	0.016576	Up
Jeanmard et al., 2023	Breast	3-Jeanmard et al., 2023	TTC27	tetratricopeptide repeat domain 27	Urine	47 BC+ 29 Healthy controls	LFQ-LC-MS/MS	7.01	0.009159	Up
Jeanmard et al., 2023	Breast	3-Jeanmard et al., 2023	CFAP46	cilia and flagella associated protein 46	Urine	47 BC+ 29 Healthy controls	LFQ-LC-MS/MS	6.9069	0.011923	Up
Jeanmard et al., 2023	Breast	3-Jeanmard et al., 2023	HHIP	hedgehog interacting protein	Urine	47 BC+ 29 Healthy controls	LFQ-LC-MS/MS	6.9024	0.005619	Up
Jeanmard et al., 2023	Breast	3-Jeanmard et al., 2023	FGD4	YVE, RhoGEF and PH domain containing 4	Urine	47 BC+ 29 Healthy controls	LFQ-LC-MS/MS	6.8761	0.016077	Up
Jeanmard et al., 2023	Breast	3-Jeanmard et al., 2023	PLEC	plectin	Urine	47 BC+ 29 Healthy controls	LFQ-LC-MS/MS	6.8654	0.014247	Up
Jeanmard et al., 2023	Breast	3-Jeanmard et al., 2023	LFNG	LFNG O-fucosylpeptide 3-beta-N-acetylglucosaminyltransferase	Urine	47 BC+ 29 Healthy controls	LFQ-LC-MS/MS	6.6863	0.001353	Up
Jeanmard et al., 2023	Breast	3-Jeanmard et al., 2023	AHNAK	AHNAK nucleoprotein	Urine	47 BC+ 29 Healthy controls	LFQ-LC-MS/MS	6.6135	0.044928	Up
Jeanmard et al., 2023	Breast	3-Jeanmard et al., 2023	BTG4	BTG anti-proliferation factor 4	Urine	47 BC+ 29 Healthy controls	LFQ-LC-MS/MS	6.6059	0.034324	Up
Jeanmard et al., 2023	Breast	3-Jeanmard et al., 2023	BCAS4	breast carcinoma amplified sequence 4	Urine	47 BC+ 29 Healthy controls	LFQ-LC-MS/MS	6.5886	0.004098	Up
Jeanmard et al., 2023	Breast	3-Jeanmard et al., 2023	DYNC1LI1	dynein cytoplasmic 1 light intermediate chain 1	Urine	47 BC+ 29 Healthy controls	LFQ-LC-MS/MS	6.5728	0.019367	Up
Jeanmard et al., 2023	Breast	3-Jeanmard et al., 2023	PLA2G12A	phospholipase A2 group XIIA	Urine	47 BC+ 29 Healthy controls	LFQ-LC-MS/MS	6.4384	0.009471	Up
Jeanmard et al., 2023	Breast	3-Jeanmard et al., 2023	SREC	scavenger receptor class F member 1	Urine	47 BC+ 29 Healthy controls	LFQ-LC-MS/MS	6.3257	0.016162	Up
Jeanmard et al., 2023	Breast	3-Jeanmard et al., 2023	ZNF462	zinc finger protein 462	Urine	47 BC+ 29 Healthy controls	LFQ-LC-MS/MS	6.3193	0.001353	Up
Jeanmard et al., 2023	Breast	3-Jeanmard et al., 2023	S26A7		Urine	47 BC+ 29 Healthy controls	LFQ-LC-MS/MS	6.2119	0.016077	Up
Jeanmard et al., 2023	Breast	3-Jeanmard et al., 2023	LIPB1		Urine	47 BC+ 29 Healthy controls	LFQ-LC-MS/MS	6.2089	0.005335	Up
Jeanmard et al., 2023	Breast	3-Jeanmard et al., 2023	PPB1		Urine	47 BC+ 29 Healthy controls	LFQ-LC-MS/MS	6.084	0.006063	Up
Jeanmard et al., 2023	Breast	3-Jeanmard et al., 2023	PCID2	PCI domain containing 2	Urine	47 BC+ 29 Healthy controls	LFQ-LC-MS/MS	6.0762	0.016623	Up
Jeanmard et al., 2023	Breast	3-Jeanmard et al., 2023	KCNQ3	potassium voltage-gated channel subfamily Q member 3	Urine	47 BC+ 29 Healthy controls	LFQ-LC-MS/MS	5.9714	0.017712	Up
Jeanmard et al., 2023	Breast	3-Jeanmard et al., 2023	BRE1A	ring finger protein 20	Urine	47 BC+ 29 Healthy controls	LFQ-LC-MS/MS	5.9493	0.010013	Up
Jeanmard et al., 2023	Breast	3-Jeanmard et al., 2023	VPS50	VPS50 subunit of EARP/GARPII complex	Urine	47 BC+ 29 Healthy controls	LFQ-LC-MS/MS	5.9032	0.028425	Up
Jeanmard et al., 2023	Breast	3-Jeanmard et al., 2023	TBX18	T-box transcription factor 18	Urine	47 BC+ 29 Healthy controls	LFQ-LC-MS/MS	5.8893	0.032682	Up
Jeanmard et al., 2023	Breast	3-Jeanmard et al., 2023	HROB	homologous recombination factor with OB-fold	Urine	47 BC+ 29 Healthy controls	LFQ-LC-MS/MS	5.7667	0.045994	Up
Jeanmard et al., 2023	Breast	3-Jeanmard et al., 2023	SDA1	SDA1 domain containing 1	Urine	47 BC+ 29 Healthy controls	LFQ-LC-MS/MS	5.5543	0.049293	Up
Jeanmard et al., 2023	Breast	3-Jeanmard et al., 2023	CP21A		Urine	47 BC+ 29 Healthy controls	LFQ-LC-MS/MS	5.3816	0.038369	Up
Jeanmard et al., 2023	Breast	3-Jeanmard et al., 2023	BAZ1B	bromodomain adjacent to zinc finger domain 1B	Urine	47 BC+ 29 Healthy controls	LFQ-LC-MS/MS	5.3168	0.04804	Up
Jeanmard et al., 2023	Breast	3-Jeanmard et al., 2023	DCAM		Urine	47 BC+ 29 Healthy controls	LFQ-LC-MS/MS	5.1949	0.014607	Up
Jeanmard et al., 2023	Breast	3-Jeanmard et al., 2023	ARI4A		Urine	47 BC+ 29 Healthy controls	LFQ-LC-MS/MS	5.1867	0.000858	Up
Jeanmard et al., 2023	Breast	3-Jeanmard et al., 2023	OXLA		Urine	47 BC+ 29 Healthy controls	LFQ-LC-MS/MS	5.1707	0.02047	Up
Jeanmard et al., 2023	Breast	3-Jeanmard et al., 2023	I17RE		Urine	47 BC+ 29 Healthy controls	LFQ-LC-MS/MS	5.1357	0.017775	Up
Jeanmard et al., 2023	Breast	3-Jeanmard et al., 2023	CIART	circadian associated repressor of transcription	Urine	47 BC+ 29 Healthy controls	LFQ-LC-MS/MS	5.1349	0.003465	Up
Jeanmard et al., 2023	Breast	3-Jeanmard et al., 2023	DAAF5		Urine	47 BC+ 29 Healthy controls	LFQ-LC-MS/MS	5.1282	0.007298	Up
Jeanmard et al., 2023	Breast	3-Jeanmard et al., 2023	MFN2	mitofusin 2	Urine	47 BC+ 29 Healthy controls	LFQ-LC-MS/MS	5.1182	0.034324	Up
Jeanmard et al., 2023	Breast	3-Jeanmard et al., 2023	ARG33		Urine	47 BC+ 29 Healthy controls	LFQ-LC-MS/MS	5.0833	0.002422	Up
Jeanmard et al., 2023	Breast	3-Jeanmard et al., 2023	TP8L1		Urine	47 BC+ 29 Healthy controls	LFQ-LC-MS/MS	5.0689	0.004547	Up
Jeanmard et al., 2023	Breast	3-Jeanmard et al., 2023	GLT17		Urine	47 BC+ 29 Healthy controls	LFQ-LC-MS/MS	5.0106	0.020021	Up
Jeanmard et al., 2023	Breast	3-Jeanmard et al., 2023	AT2C2		Urine	47 BC+ 29 Healthy controls	LFQ-LC-MS/MS	4.9975	0.005338	Up
Jeanmard et al., 2023	Breast	3-Jeanmard et al., 2023	SWT1	SWT1 RNA endoribonuclease homolog	Urine	47 BC+ 29 Healthy controls	LFQ-LC-MS/MS	4.9322	0.012541	Up
Jeanmard et al., 2023	Breast	3-Jeanmard et al., 2023	NELL1	neural EGFL like 1	Urine	47 BC+ 29 Healthy controls	LFQ-LC-MS/MS	4.8272	0.004357	Up
Jeanmard et al., 2023	Breast	3-Jeanmard et al., 2023	ATMIN	ATM interactor	Urine	47 BC+ 29 Healthy controls	LFQ-LC-MS/MS	4.765	0.001736	Up
Jeanmard et al., 2023	Breast	3-Jeanmard et al., 2023	DGKK	diacylglycerol kinase kappa	Urine	47 BC+ 29 Healthy controls	LFQ-LC-MS/MS	4.755	0.016626	Up
Jeanmard et al., 2023	Breast	3-Jeanmard et al., 2023	IPIL2		Urine	47 BC+ 29 Healthy controls	LFQ-LC-MS/MS	4.576	0.030411	Up
Jeanmard et al., 2023	Breast	3-Jeanmard et al., 2023	PAXB1		Urine	47 BC+ 29 Healthy controls	LFQ-LC-MS/MS	4.5093	0.004172	Up
Jeanmard et al., 2023	Breast	3-Jeanmard et al., 2023	MCU	mitochondrial calcium uniporter	Urine	47 BC+ 29 Healthy controls	LFQ-LC-MS/MS	4.4818	0.005179	Up
Jeanmard et al., 2023	Breast	3-Jeanmard et al., 2023	FBX33	F-box protein 33	Urine	47 BC+ 29 Healthy controls	LFQ-LC-MS/MS	4.4517	0.036483	Up
Jeanmard et al., 2023	Breast	3-Jeanmard et al., 2023	Z512B		Urine	47 BC+ 29 Healthy controls	LFQ-LC-MS/MS	4.4374	0.014511	Up
Jeanmard et al., 2023	Breast	3-Jeanmard et al., 2023	RBP2	RIMS binding protein 2	Urine	47 BC+ 29 Healthy controls	LFQ-LC-MS/MS	4.369	0.033124	Up
Jeanmard et al., 2023	Breast	3-Jeanmard et al., 2023	FHOD3	formin like 3	Urine	47 BC+ 29 Healthy controls	LFQ-LC-MS/MS	4.3626	0.001893	Up
Jeanmard et al., 2023	Breast	3-Jeanmard et al., 2023	SEPP1	selenoprotein P	Urine	47 BC+ 29 Healthy controls	LFQ-LC-MS/MS	4.3451	0.028792	Up
Jeanmard et al., 2023	Breast	3-Jeanmard et al., 2023	KRA62		Urine	47 BC+ 29 Healthy controls	LFQ-LC-MS/MS	4.31	0.014271	Up
Jeanmard et al., 2023	Breast	3-Jeanmard et al., 2023	COQ8B	coenzyme Q8B	Urine	47 BC+ 29 Healthy controls	LFQ-LC-MS/MS	4.3049	0.022513	Up
Jeanmard et al., 2023	Breast	3-Jeanmard et al., 2023	ACTN1	actinin alpha 1	Urine	47 BC+ 29 Healthy controls	LFQ-LC-MS/MS	4.2969	0.01101	Up
Jeanmard et al., 2023	Breast	3-Jeanmard et al., 2023	MED1	methyl-CpG binding domain 4, DNA glycosylase	Urine	47 BC+ 29 Healthy controls	LFQ-LC-MS/MS	4.2786	0.023384	Up
Jeanmard et al., 2023	Breast	3-Jeanmard et al., 2023	HKDC1	hexokinase domain containing 1	Urine	47 BC+ 29 Healthy controls	LFQ-LC-MS/MS	4.2376	0.015953	Up
Jeanmard et al., 2023	Breast	3-Jeanmard et al., 2023	D19L1		Urine	47 BC+ 29 Healthy controls	LFQ-LC-MS/MS	4.226	0.035779	Up
Jeanmard et al., 2023	Breast	3-Jeanmard et al., 2023	RIN3	Ras and Rab interactor 3	Urine	47 BC+ 29 Healthy controls	LFQ-LC-MS/MS	4.1588	0.011188	Up
Jeanmard et al., 2023	Breast	3-Jeanmard et al., 2023	PTN4		Urine	47 BC+ 29 Healthy controls	LFQ-LC-MS/MS	4.0894	0.013653	Up
Jeanmard et al., 2023	Breast	3-Jeanmard et al., 2023	ZSWM8		Urine	47 BC+ 29 Healthy controls	LFQ-LC-MS/MS	4.0576	0.032691	Up
Jeanmard et al., 2023	Breast	3-Jeanmard et al., 2023	LCA5	lebercilin LCA5	Urine	47 BC+ 29 Healthy controls	LFQ-LC-MS/MS	4.0114	0.002758	Up
Jeanmard et al., 2023	Breast	3-Jeanmard et al., 2023	SHH	sonic hedgehog signaling molecule	Urine	47 BC+ 29 Healthy controls	LFQ-LC-MS/MS	0.24969	0.002639	Down
Jeanmard et al., 2023	Breast	3-Jeanmard et al., 2023	MED26	mediator complex subunit 26	Urine	47 BC+ 29 Healthy controls	LFQ-LC-MS/MS	0.24803	0.00731	Down
Jeanmard et al., 2023	Breast	3-Jeanmard et al., 2023	SOX4	SRY-box transcription factor 4	Urine	47 BC+ 29 Healthy controls	LFQ-LC-MS/MS	0.24786	0.001353	Down
Jeanmard et al., 2023	Breast	3-Jeanmard et al., 2023	O52L2		Urine	47 BC+ 29 Healthy controls	LFQ-LC-MS/MS	0.24776	0.00392	Down
Jeanmard et al., 2023	Breast	3-Jeanmard et al., 2023	CC086		Urine	47 BC+ 29 Healthy controls	LFQ-LC-MS/MS	0.24764	0.006679	Down
Jeanmard et al., 2023	Breast	3-Jeanmard et al., 2023	YD021		Urine	47 BC+ 29 Healthy controls	LFQ-LC-MS/MS	0.24572	0.001077	Down
Jeanmard et al., 2023	Breast	3-Jeanmard et al., 2023	TFKLJ		Urine	47 BC+ 29 Healthy controls	LFQ-LC-MS/MS	0.24509	0.000456	Down
Jeanmard et al., 2023	Breast	3-Jeanmard et al., 2023	NUP98	nucleoporin 98 and 96 precursor	Urine	47 BC+ 29 Healthy controls	LFQ-LC-MS/MS	0.24318	3.23e-06	Down
Jeanmard et al., 2023	Breast	3-Jeanmard et al., 2023	KS6B2		Urine	47 BC+ 29 Healthy controls	LFQ-LC-MS/MS	0.24302	0.00589	Down
Jeanmard et al., 2023	Breast	3-Jeanmard et al., 2023	TASO2		Urine	47 BC+ 29 Healthy controls	LFQ-LC-MS/MS	0.24184	0.004357	Down
Jeanmard et al., 2023	Breast	3-Jeanmard et al., 2023	O11G2		Urine	47 BC+ 29 Healthy controls	LFQ-LC-MS/MS	0.24152	0.004565	Down
Jeanmard et al., 2023	Breast	3-Jeanmard et al., 2023	HDAC6	histone deacetylase 6	Urine	47 BC+ 29 Healthy controls	LFQ-LC-MS/MS	0.24054	0.001353	Down
Jeanmard et al., 2023	Breast	3-Jeanmard et al., 2023	LORF2		Urine	47 BC+ 29 Healthy controls	LFQ-LC-MS/MS	0.23641	1.61e-09	Down
Jeanmard et al., 2023	Breast	3-Jeanmard et al., 2023	RBG1L		Urine	47 BC+ 29 Healthy controls	LFQ-LC-MS/MS	0.23555	0.013887	Down
Jeanmard et al., 2023	Breast	3-Jeanmard et al., 2023	NBEA	neurobeachin	Urine	47 BC+ 29 Healthy controls	LFQ-LC-MS/MS	0.233	9.79e-05	Down
Jeanmard et al., 2023	Breast	3-Jeanmard et al., 2023	CD158		Urine	47 BC+ 29 Healthy controls	LFQ-LC-MS/MS	0.23166	0.009924	Down
Jeanmard et al., 2023	Breast	3-Jeanmard et al., 2023	MA7D1		Urine	47 BC+ 29 Healthy controls	LFQ-LC-MS/MS	0.23086	0.000976	Down
Jeanmard et al., 2023	Breast	3-Jeanmard et al., 2023	TMCO6	transmembrane and coiled-coil domains 6	Urine	47 BC+ 29 Healthy controls	LFQ-LC-MS/MS	0.23019	0.034104	Down
Jeanmard et al., 2023	Breast	3-Jeanmard et al., 2023	MA7D2		Urine	47 BC+ 29 Healthy controls	LFQ-LC-MS/MS	0.23007	0.000891	Down
Jeanmard et al., 2023	Breast	3-Jeanmard et al., 2023	P4HA1	prolyl 4-hydroxylase subunit alpha 1	Urine	47 BC+ 29 Healthy controls	LFQ-LC-MS/MS	0.22879	0.000156	Down
Jeanmard et al., 2023	Breast	3-Jeanmard et al., 2023	CF298		Urine	47 BC+ 29 Healthy controls	LFQ-LC-MS/MS	0.2267	4.26e-05	Down
Jeanmard et al., 2023	Breast	3-Jeanmard et al., 2023	ZN500		Urine	47 BC+ 29 Healthy controls	LFQ-LC-MS/MS	0.22627	0.007625	Down
Jeanmard et al., 2023	Breast	3-Jeanmard et al., 2023	TSR1	TSR1 ribosome maturation factor	Urine	47 BC+ 29 Healthy controls	LFQ-LC-MS/MS	0.22605	0.016377	Down
Jeanmard et al., 2023	Breast	3-Jeanmard et al., 2023	SP14L		Urine	47 BC+ 29 Healthy controls	LFQ-LC-MS/MS	0.22558	0.000933	Down
Jeanmard et al., 2023	Breast	3-Jeanmard et al., 2023	ANR17		Urine	47 BC+ 29 Healthy controls	LFQ-LC-MS/MS	0.22377	0.000969	Down
Jeanmard et al., 2023	Breast	3-Jeanmard et al., 2023	AP2B1	adaptor related protein complex 2 subunit beta 1	Urine	47 BC+ 29 Healthy controls	LFQ-LC-MS/MS	0.22376	0.001344	Down
Jeanmard et al., 2023	Breast	3-Jeanmard et al., 2023	SPHM		Urine	47 BC+ 29 Healthy controls	LFQ-LC-MS/MS	0.2223	0.000551	Down
Jeanmard et al., 2023	Breast	3-Jeanmard et al., 2023	RB12B		Urine	47 BC+ 29 Healthy controls	LFQ-LC-MS/MS	0.22001	0.01331	Down
Jeanmard et al., 2023	Breast	3-Jeanmard et al., 2023	STX19	syntaxin 19	Urine	47 BC+ 29 Healthy controls	LFQ-LC-MS/MS	0.21996	0.003974	Down
Jeanmard et al., 2023	Breast	3-Jeanmard et al., 2023	NFH	neurofilament heavy chain	Urine	47 BC+ 29 Healthy controls	LFQ-LC-MS/MS	0.21981	0.016204	Down
Jeanmard et al., 2023	Breast	3-Jeanmard et al., 2023	OVOL2	ovo like zinc finger 2	Urine	47 BC+ 29 Healthy controls	LFQ-LC-MS/MS	0.21882	0.000446	Down
Jeanmard et al., 2023	Breast	3-Jeanmard et al., 2023	IRPL2		Urine	47 BC+ 29 Healthy controls	LFQ-LC-MS/MS	0.2186	6.51e-05	Down
Jeanmard et al., 2023	Breast	3-Jeanmard et al., 2023	CK087		Urine	47 BC+ 29 Healthy controls	LFQ-LC-MS/MS	0.21381	9.35e-07	Down
Jeanmard et al., 2023	Breast	3-Jeanmard et al., 2023	NR2F6	nuclear receptor subfamily 2 group F member 6	Urine	47 BC+ 29 Healthy controls	LFQ-LC-MS/MS	0.21332	0.000969	Down
Jeanmard et al., 2023	Breast	3-Jeanmard et al., 2023	RPC4	RNA polymerase III subunit D	Urine	47 BC+ 29 Healthy controls	LFQ-LC-MS/MS	0.2103	0.00018	Down
Jeanmard et al., 2023	Breast	3-Jeanmard et al., 2023	SIDT1	SID1 transmembrane family member 1	Urine	47 BC+ 29 Healthy controls	LFQ-LC-MS/MS	0.21005	3.25e-07	Down
Jeanmard et al., 2023	Breast	3-Jeanmard et al., 2023	MEST	mesoderm specific transcript	Urine	47 BC+ 29 Healthy controls	LFQ-LC-MS/MS	0.20939	0.00042	Down
Jeanmard et al., 2023	Breast	3-Jeanmard et al., 2023	TCTP8		Urine	47 BC+ 29 Healthy controls	LFQ-LC-MS/MS	0.20742	4.09e-05	Down
Jeanmard et al., 2023	Breast	3-Jeanmard et al., 2023	ZCH13		Urine	47 BC+ 29 Healthy controls	LFQ-LC-MS/MS	0.20355	0.000667	Down
Jeanmard et al., 2023	Breast	3-Jeanmard et al., 2023	FA81A		Urine	47 BC+ 29 Healthy controls	LFQ-LC-MS/MS	0.20247	1.54e-05	Down
Jeanmard et al., 2023	Breast	3-Jeanmard et al., 2023	DHX15	DEAH-box helicase 15	Urine	47 BC+ 29 Healthy controls	LFQ-LC-MS/MS	0.20098	0.023647	Down
Jeanmard et al., 2023	Breast	3-Jeanmard et al., 2023	CBPM		Urine	47 BC+ 29 Healthy controls	LFQ-LC-MS/MS	0.20061	5.63e-05	Down
Jeanmard et al., 2023	Breast	3-Jeanmard et al., 2023	LAP4B		Urine	47 BC+ 29 Healthy controls	LFQ-LC-MS/MS	0.19612	0.013091	Down
Jeanmard et al., 2023	Breast	3-Jeanmard et al., 2023	K1C28		Urine	47 BC+ 29 Healthy controls	LFQ-LC-MS/MS	0.19542	0.00731	Down
Jeanmard et al., 2023	Breast	3-Jeanmard et al., 2023	HAUS4	HAUS augmin like complex subunit 4	Urine	47 BC+ 29 Healthy controls	LFQ-LC-MS/MS	0.19521	0.002008	Down
Jeanmard et al., 2023	Breast	3-Jeanmard et al., 2023	LRC28		Urine	47 BC+ 29 Healthy controls	LFQ-LC-MS/MS	0.19514	0.001452	Down
Jeanmard et al., 2023	Breast	3-Jeanmard et al., 2023	PLCE1	phospholipase C epsilon 1	Urine	47 BC+ 29 Healthy controls	LFQ-LC-MS/MS	0.19351	3.25e-07	Down
Jeanmard et al., 2023	Breast	3-Jeanmard et al., 2023	MSTRO		Urine	47 BC+ 29 Healthy controls	LFQ-LC-MS/MS	0.18876	0.034124	Down
Jeanmard et al., 2023	Breast	3-Jeanmard et al., 2023	OTULL		Urine	47 BC+ 29 Healthy controls	LFQ-LC-MS/MS	0.18842	0.007298	Down
Jeanmard et al., 2023	Breast	3-Jeanmard et al., 2023	GABP2		Urine	47 BC+ 29 Healthy controls	LFQ-LC-MS/MS	0.18323	0.025659	Down
Jeanmard et al., 2023	Breast	3-Jeanmard et al., 2023	NADAP		Urine	47 BC+ 29 Healthy controls	LFQ-LC-MS/MS	0.18097	0.003558	Down
Jeanmard et al., 2023	Breast	3-Jeanmard et al., 2023	ATG9B	autophagy related 9B	Urine	47 BC+ 29 Healthy controls	LFQ-LC-MS/MS	0.1808	0.000204	Down
Jeanmard et al., 2023	Breast	3-Jeanmard et al., 2023	WDR76	WD repeat domain 76	Urine	47 BC+ 29 Healthy controls	LFQ-LC-MS/MS	0.1801	0.002724	Down
Jeanmard et al., 2023	Breast	3-Jeanmard et al., 2023	GRB1L		Urine	47 BC+ 29 Healthy controls	LFQ-LC-MS/MS	0.17987	0.000805	Down
Jeanmard et al., 2023	Breast	3-Jeanmard et al., 2023	SYQ		Urine	47 BC+ 29 Healthy controls	LFQ-LC-MS/MS	0.17655	0.014944	Down
Jeanmard et al., 2023	Breast	3-Jeanmard et al., 2023	CAPS2	calcium dependent secretion activator 2	Urine	47 BC+ 29 Healthy controls	LFQ-LC-MS/MS	0.17386	0.000408	Down
Jeanmard et al., 2023	Breast	3-Jeanmard et al., 2023	MPP3	MAGUK p55 scaffold protein 3	Urine	47 BC+ 29 Healthy controls	LFQ-LC-MS/MS	0.16815	0.000392	Down
Jeanmard et al., 2023	Breast	3-Jeanmard et al., 2023	TCF20	transcription factor 20	Urine	47 BC+ 29 Healthy controls	LFQ-LC-MS/MS	0.16746	6.32e-05	Down
Jeanmard et al., 2023	Breast	3-Jeanmard et al., 2023	PGM1	phosphoglucomutase 1	Urine	47 BC+ 29 Healthy controls	LFQ-LC-MS/MS	0.16576	0.00162	Down
Jeanmard et al., 2023	Breast	3-Jeanmard et al., 2023	CP27B		Urine	47 BC+ 29 Healthy controls	LFQ-LC-MS/MS	0.16574	0.000204	Down
Jeanmard et al., 2023	Breast	3-Jeanmard et al., 2023	NF1	neurofibromin 1	Urine	47 BC+ 29 Healthy controls	LFQ-LC-MS/MS	0.16533	0.006376	Down
Jeanmard et al., 2023	Breast	3-Jeanmard et al., 2023	CIPC	CLOCK interacting pacemaker	Urine	47 BC+ 29 Healthy controls	LFQ-LC-MS/MS	0.16375	0.000383	Down
Jeanmard et al., 2023	Breast	3-Jeanmard et al., 2023	ZN580		Urine	47 BC+ 29 Healthy controls	LFQ-LC-MS/MS	0.15976	0.000137	Down
Jeanmard et al., 2023	Breast	3-Jeanmard et al., 2023	PAGE1	PAGE family member 1	Urine	47 BC+ 29 Healthy controls	LFQ-LC-MS/MS	0.15932	0.014944	Down
Jeanmard et al., 2023	Breast	3-Jeanmard et al., 2023	WFS1	wolframin ER transmembrane glycoprotein	Urine	47 BC+ 29 Healthy controls	LFQ-LC-MS/MS	0.1562	0.000858	Down
Jeanmard et al., 2023	Breast	3-Jeanmard et al., 2023	AK1BA		Urine	47 BC+ 29 Healthy controls	LFQ-LC-MS/MS	0.15591	0.004691	Down
Jeanmard et al., 2023	Breast	3-Jeanmard et al., 2023	INCE		Urine	47 BC+ 29 Healthy controls	LFQ-LC-MS/MS	0.15478	0.016313	Down
Jeanmard et al., 2023	Breast	3-Jeanmard et al., 2023	TFIP8		Urine	47 BC+ 29 Healthy controls	LFQ-LC-MS/MS	0.15353	0.001344	Down
Jeanmard et al., 2023	Breast	3-Jeanmard et al., 2023	INO80	INO80 complex ATPase subunit	Urine	47 BC+ 29 Healthy controls	LFQ-LC-MS/MS	0.15332	0.027949	Down
Jeanmard et al., 2023	Breast	3-Jeanmard et al., 2023	TTC12	tetratricopeptide repeat domain 12	Urine	47 BC+ 29 Healthy controls	LFQ-LC-MS/MS	0.15228	1.61e-09	Down
Jeanmard et al., 2023	Breast	3-Jeanmard et al., 2023	KRIT1	KRIT1 ankyrin repeat containing	Urine	47 BC+ 29 Healthy controls	LFQ-LC-MS/MS	0.15158	9.25e-05	Down
Jeanmard et al., 2023	Breast	3-Jeanmard et al., 2023	CCNI2	cyclin I family member 2	Urine	47 BC+ 29 Healthy controls	LFQ-LC-MS/MS	0.15026	3.94e-09	Down
Jeanmard et al., 2023	Breast	3-Jeanmard et al., 2023	DB135		Urine	47 BC+ 29 Healthy controls	LFQ-LC-MS/MS	0.14323	0.00042	Down
Jeanmard et al., 2023	Breast	3-Jeanmard et al., 2023	ZN768		Urine	47 BC+ 29 Healthy controls	LFQ-LC-MS/MS	0.13609	0.011783	Down
Jeanmard et al., 2023	Breast	3-Jeanmard et al., 2023	SDK2	sidekick cell adhesion molecule 2	Urine	47 BC+ 29 Healthy controls	LFQ-LC-MS/MS	0.13375	0.000723	Down
Jeanmard et al., 2023	Breast	3-Jeanmard et al., 2023	RHG18		Urine	47 BC+ 29 Healthy controls	LFQ-LC-MS/MS	0.13217	0.006435	Down
Jeanmard et al., 2023	Breast	3-Jeanmard et al., 2023	BGAL		Urine	47 BC+ 29 Healthy controls	LFQ-LC-MS/MS	0.12968	9.75e-05	Down
Jeanmard et al., 2023	Breast	3-Jeanmard et al., 2023	AKP13		Urine	47 BC+ 29 Healthy controls	LFQ-LC-MS/MS	0.12822	0.00031	Down
Jeanmard et al., 2023	Breast	3-Jeanmard et al., 2023	FRM4A		Urine	47 BC+ 29 Healthy controls	LFQ-LC-MS/MS	0.12809	9.25e-05	Down
Jeanmard et al., 2023	Breast	3-Jeanmard et al., 2023	ACM4		Urine	47 BC+ 29 Healthy controls	LFQ-LC-MS/MS	0.12172	0.000889	Down
Jeanmard et al., 2023	Breast	3-Jeanmard et al., 2023	MARK1	microtubule affinity regulating kinase 1	Urine	47 BC+ 29 Healthy controls	LFQ-LC-MS/MS	0.11857	0.00162	Down
Jeanmard et al., 2023	Breast	3-Jeanmard et al., 2023	GRASP	trafficking regulator and scaffold protein tamalin	Urine	47 BC+ 29 Healthy controls	LFQ-LC-MS/MS	0.11822	1.11e-06	Down
Jeanmard et al., 2023	Breast	3-Jeanmard et al., 2023	SPEF2	sperm flagellar 2	Urine	47 BC+ 29 Healthy controls	LFQ-LC-MS/MS	0.1174	0.00045	Down
Jeanmard et al., 2023	Breast	3-Jeanmard et al., 2023	SGK2	serum/glucocorticoid regulated kinase family member 3	Urine	47 BC+ 29 Healthy controls	LFQ-LC-MS/MS	0.1136	4.6e-06	Down
Jeanmard et al., 2023	Breast	3-Jeanmard et al., 2023	ATL1	BCL11 transcription factor B	Urine	47 BC+ 29 Healthy controls	LFQ-LC-MS/MS	0.11152	5.05e-07	Down
Jeanmard et al., 2023	Breast	3-Jeanmard et al., 2023	TBX2	T-box transcription factor 2	Urine	47 BC+ 29 Healthy controls	LFQ-LC-MS/MS	0.11104	0.0009	Down
Jeanmard et al., 2023	Breast	3-Jeanmard et al., 2023	3MG		Urine	47 BC+ 29 Healthy controls	LFQ-LC-MS/MS	0.11044	0.000684	Down
Jeanmard et al., 2023	Breast	3-Jeanmard et al., 2023	OR2B6	olfactory receptor family 2 subfamily B member 6	Urine	47 BC+ 29 Healthy controls	LFQ-LC-MS/MS	0.11014	0.001466	Down
Jeanmard et al., 2023	Breast	3-Jeanmard et al., 2023	GALD1		Urine	47 BC+ 29 Healthy controls	LFQ-LC-MS/MS	0.10969	6.52e-06	Down
Jeanmard et al., 2023	Breast	3-Jeanmard et al., 2023	IPO11	importin 11	Urine	47 BC+ 29 Healthy controls	LFQ-LC-MS/MS	0.10238	0.00039	Down
Jeanmard et al., 2023	Breast	3-Jeanmard et al., 2023	RENBP	renin binding protein	Urine	47 BC+ 29 Healthy controls	LFQ-LC-MS/MS	0.1016	0.044622	Down
Jeanmard et al., 2023	Breast	3-Jeanmard et al., 2023	CK040		Urine	47 BC+ 29 Healthy controls	LFQ-LC-MS/MS	0.09159	0.037887	Down
Jeanmard et al., 2023	Breast	3-Jeanmard et al., 2023	TAAR5	trace amine associated receptor 5	Urine	47 BC+ 29 Healthy controls	LFQ-LC-MS/MS	0.087862	0.00042	Down
Jeanmard et al., 2023	Breast	3-Jeanmard et al., 2023	PCDAB		Urine	47 BC+ 29 Healthy controls	LFQ-LC-MS/MS	0.080251	0.001621	Down
Jeanmard et al., 2023	Breast	3-Jeanmard et al., 2023	GG6L7		Urine	47 BC+ 29 Healthy controls	LFQ-LC-MS/MS	0.077574	0.00026	Down
Jeanmard et al., 2023	Breast	3-Jeanmard et al., 2023	SURF6	surfeit 6	Urine	47 BC+ 29 Healthy controls	LFQ-LC-MS/MS	0.073864	0.000546	Down
Jeanmard et al., 2023	Breast	3-Jeanmard et al., 2023	CLCN7	chloride voltage-gated channel 7	Urine	47 BC+ 29 Healthy controls	LFQ-LC-MS/MS	0.073859	0.005339	Down
Jeanmard et al., 2023	Breast	3-Jeanmard et al., 2023	TRPM8	transient receptor potential cation channel subfamily M member 8	Urine	47 BC+ 29 Healthy controls	LFQ-LC-MS/MS	0.073672	4.6e-06	Down
Jeanmard et al., 2023	Breast	3-Jeanmard et al., 2023	CAC1	CDK2 associated cullin domain 1	Urine	47 BC+ 29 Healthy controls	LFQ-LC-MS/MS	0.063418	0.046769	Down
Jeanmard et al., 2023	Breast	3-Jeanmard et al., 2023	SO1B1		Urine	47 BC+ 29 Healthy controls	LFQ-LC-MS/MS	0.059812	0.001557	Down
Jeanmard et al., 2023	Breast	3-Jeanmard et al., 2023	YJU2	YJU2 splicing factor homolog	Urine	47 BC+ 29 Healthy controls	LFQ-LC-MS/MS	0.051859	1.56e-05	Down
Jeanmard et al., 2023	Breast	3-Jeanmard et al., 2023	LYL1	LYL1 basic helix-loop-helix family member	Urine	47 BC+ 29 Healthy controls	LFQ-LC-MS/MS	0.041554	1.84e-05	Down
Jeanmard et al., 2023	Breast	3-Jeanmard et al., 2023	NET4	transmembrane protein 53	Urine	47 BC+ 29 Healthy controls	LFQ-LC-MS/MS	0.022458	0.000857	Down
Jeanmard et al., 2023	Breast	3-Jeanmard et al., 2023	EST1		Urine	47 BC+ 29 Healthy controls	LFQ-LC-MS/MS	0.004291	0.000504	Down
Xu et al., 2024	Breast	4-Xu et al., 2024	AP1B1	adaptor related protein complex 1 subunit beta 1	Serum	126 BC+ 70 Healthy controls	LFQ-LC-MS/MS	0.193624		Down
Xu et al., 2024	Breast	4-Xu et al., 2024	AP1M1	adaptor related protein complex 1 subunit mu 1	Serum	126 BC+ 70 Healthy controls	LFQ-LC-MS/MS	0.110219		Down
Xu et al., 2024	Breast	4-Xu et al., 2024	AP2A1	adaptor related protein complex 2 subunit alpha 1	Serum	126 BC+ 70 Healthy controls	LFQ-LC-MS/MS	0.171163		Down
Xu et al., 2024	Breast	4-Xu et al., 2024	ARF1	ARF GTPase 1	Serum	126 BC+ 70 Healthy controls	LFQ-LC-MS/MS	0.0352701		Down
Xu et al., 2024	Breast	4-Xu et al., 2024	ARF3	ARF GTPase 3	Serum	126 BC+ 70 Healthy controls	LFQ-LC-MS/MS	0.0352701		Down
Xu et al., 2024	Breast	4-Xu et al., 2024	CAPN2	calpain 2	Serum	126 BC+ 70 Healthy controls	LFQ-LC-MS/MS	0.165776		Down
Xu et al., 2024	Breast	4-Xu et al., 2024	CASP10	caspase 10	Serum	126 BC+ 70 Healthy controls	LFQ-LC-MS/MS	0.0217949		Down
Xu et al., 2024	Breast	4-Xu et al., 2024	CELA2B	chymotrypsin like elastase 2B	Serum	126 BC+ 70 Healthy controls	LFQ-LC-MS/MS	0.00377715		Down
Xu et al., 2024	Breast	4-Xu et al., 2024	COPB2	COPI coat complex subunit beta 2	Serum	126 BC+ 70 Healthy controls	LFQ-LC-MS/MS	0.123342		Down
Xu et al., 2024	Breast	4-Xu et al., 2024	CPB2	carboxypeptidase B2	Serum	126 BC+ 70 Healthy controls	LFQ-LC-MS/MS	0.283842		Down
Xu et al., 2024	Breast	4-Xu et al., 2024	CTTN	cortactin	Serum	126 BC+ 70 Healthy controls	LFQ-LC-MS/MS	0.286989		Down
Xu et al., 2024	Breast	4-Xu et al., 2024	DBNL	drebrin like	Serum	126 BC+ 70 Healthy controls	LFQ-LC-MS/MS	0.44653		Down
Xu et al., 2024	Breast	4-Xu et al., 2024	DNM1	dynamin 1	Serum	126 BC+ 70 Healthy controls	LFQ-LC-MS/MS	0.192635		Down
Xu et al., 2024	Breast	4-Xu et al., 2024	DNM2	dynamin 2	Serum	126 BC+ 70 Healthy controls	LFQ-LC-MS/MS	0.188906		Down
Xu et al., 2024	Breast	4-Xu et al., 2024	FAP	glomulin, FKBP associated protein	Serum	126 BC+ 70 Healthy controls	LFQ-LC-MS/MS	0.376595		Down
Xu et al., 2024	Breast	4-Xu et al., 2024	FOLH1	folate hydrolase 1	Serum	126 BC+ 70 Healthy controls	LFQ-LC-MS/MS	0.420133		Down
Xu et al., 2024	Breast	4-Xu et al., 2024	FOLH1B	folate hydrolase 1B (pseudogene)	Serum	126 BC+ 70 Healthy controls	LFQ-LC-MS/MS	0.421065		Down
Xu et al., 2024	Breast	4-Xu et al., 2024	HSPG2	heparan sulfate proteoglycan 2	Serum	126 BC+ 70 Healthy controls	LFQ-LC-MS/MS	0.311541		Down
Xu et al., 2024	Breast	4-Xu et al., 2024	IGHD	immunoglobulin heavy constant delta	Serum	126 BC+ 70 Healthy controls	LFQ-LC-MS/MS	0.438495		Down
Xu et al., 2024	Breast	4-Xu et al., 2024	IGHV2-70D	immunoglobulin heavy variable 2-70D	Serum	126 BC+ 70 Healthy controls	LFQ-LC-MS/MS	0.379275		Down
Xu et al., 2024	Breast	4-Xu et al., 2024	IGHV3-23	immunoglobulin heavy variable 3-23	Serum	126 BC+ 70 Healthy controls	LFQ-LC-MS/MS	0.489316		Down
Xu et al., 2024	Breast	4-Xu et al., 2024	IGHV3-33	immunoglobulin heavy variable 3-33	Serum	126 BC+ 70 Healthy controls	LFQ-LC-MS/MS	0.446449		Down
Xu et al., 2024	Breast	4-Xu et al., 2024	IGHV3-53	immunoglobulin heavy variable 3-53	Serum	126 BC+ 70 Healthy controls	LFQ-LC-MS/MS	0.485762		Down
Xu et al., 2024	Breast	4-Xu et al., 2024	IGHV3-73	immunoglobulin heavy variable 3-73	Serum	126 BC+ 70 Healthy controls	LFQ-LC-MS/MS	0.0696812		Down
Xu et al., 2024	Breast	4-Xu et al., 2024	IGHV4-34	immunoglobulin heavy variable 4-34	Serum	126 BC+ 70 Healthy controls	LFQ-LC-MS/MS	0.313782		Down
Xu et al., 2024	Breast	4-Xu et al., 2024	IGHV4-39	immunoglobulin heavy variable 4-39	Serum	126 BC+ 70 Healthy controls	LFQ-LC-MS/MS	0.453731		Down
Xu et al., 2024	Breast	4-Xu et al., 2024	IGHV4-59	immunoglobulin heavy variable 4-59	Serum	126 BC+ 70 Healthy controls	LFQ-LC-MS/MS	0.339681		Down
Xu et al., 2024	Breast	4-Xu et al., 2024	IGHV5-10-1	immunoglobulin heavy variable 5-10-1	Serum	126 BC+ 70 Healthy controls	LFQ-LC-MS/MS	0.497246		Down
Xu et al., 2024	Breast	4-Xu et al., 2024	METAP1	methionyl aminopeptidase 1	Serum	126 BC+ 70 Healthy controls	LFQ-LC-MS/MS	0.233284		Down
Xu et al., 2024	Breast	4-Xu et al., 2024	MME	matrix metallopeptidase 12	Serum	126 BC+ 70 Healthy controls	LFQ-LC-MS/MS	0.485873		Down
Xu et al., 2024	Breast	4-Xu et al., 2024	MMP10	matrix metallopeptidase 10	Serum	126 BC+ 70 Healthy controls	LFQ-LC-MS/MS	0.0786457		Down
Xu et al., 2024	Breast	4-Xu et al., 2024	MMP3	matrix metallopeptidase 3	Serum	126 BC+ 70 Healthy controls	LFQ-LC-MS/MS	0.142016		Down
Xu et al., 2024	Breast	4-Xu et al., 2024	MMP9	matrix metallopeptidase 9	Serum	126 BC+ 70 Healthy controls	LFQ-LC-MS/MS	0.393044		Down
Xu et al., 2024	Breast	4-Xu et al., 2024	NUP98	nucleoporin 98 and 96 precursor	Serum	126 BC+ 70 Healthy controls	LFQ-LC-MS/MS	0.198693		Down
Xu et al., 2024	Breast	4-Xu et al., 2024	PGPEP1	pyroglutamyl-peptidase I	Serum	126 BC+ 70 Healthy controls	LFQ-LC-MS/MS	0.00661321		Down
Xu et al., 2024	Breast	4-Xu et al., 2024	PRTN3	proteinase 3	Serum	126 BC+ 70 Healthy controls	LFQ-LC-MS/MS	0.484369		Down
Xu et al., 2024	Breast	4-Xu et al., 2024	RAB10	RAB10, member RAS oncogene family	Serum	126 BC+ 70 Healthy controls	LFQ-LC-MS/MS	0.404869		Down
Xu et al., 2024	Breast	4-Xu et al., 2024	RAB11A	RAB11A, member RAS oncogene family	Serum	126 BC+ 70 Healthy controls	LFQ-LC-MS/MS	0.489688		Down
Xu et al., 2024	Breast	4-Xu et al., 2024	SAR1A	secretion associated Ras related GTPase 1A	Serum	126 BC+ 70 Healthy controls	LFQ-LC-MS/MS	0.111541		Down
Xu et al., 2024	Breast	4-Xu et al., 2024	SDCBP	syndecan binding protein	Serum	126 BC+ 70 Healthy controls	LFQ-LC-MS/MS	0.155864		Down
Xu et al., 2024	Breast	4-Xu et al., 2024	SPAG9	sperm associated antigen 9	Serum	126 BC+ 70 Healthy controls	LFQ-LC-MS/MS	0.181357		Down
Xu et al., 2024	Breast	4-Xu et al., 2024	VAMP8	vesicle associated membrane protein 8	Serum	126 BC+ 70 Healthy controls	LFQ-LC-MS/MS	0.0357234		Down
Xu et al., 2024	Breast	4-Xu et al., 2024	VPS11	VPS11 core subunit of CORVET and HOPS complexes	Serum	126 BC+ 70 Healthy controls	LFQ-LC-MS/MS	0.035495		Down
Xu et al., 2024	Breast	4-Xu et al., 2024	YME1L1	YME1 like 1 ATPase	Serum	126 BC+ 70 Healthy controls	LFQ-LC-MS/MS	0.0639524		Down
Xu et al., 2024	Breast	4-Xu et al., 2024	ABI3BP	ABI family member 3 binding protein	Serum	126 BC+ 70 Healthy controls	LFQ-LC-MS/MS	3.81056		Up
Xu et al., 2024	Breast	4-Xu et al., 2024	ACO2	aconitase 2	Serum	126 BC+ 70 Healthy controls	LFQ-LC-MS/MS	4.10329		Up
Xu et al., 2024	Breast	4-Xu et al., 2024	ACSS2	acyl-CoA synthetase short chain family member 2	Serum	126 BC+ 70 Healthy controls	LFQ-LC-MS/MS	6.2746		Up
Xu et al., 2024	Breast	4-Xu et al., 2024	ACTB	POTE ankyrin domain family member F	Serum	126 BC+ 70 Healthy controls	LFQ-LC-MS/MS	3.03147		Up
Xu et al., 2024	Breast	4-Xu et al., 2024	ACTG1	actin gamma 1	Serum	126 BC+ 70 Healthy controls	LFQ-LC-MS/MS	3.03142		Up
Xu et al., 2024	Breast	4-Xu et al., 2024	ADAMTSL4	ADAMTS like 4	Serum	126 BC+ 70 Healthy controls	LFQ-LC-MS/MS	3.69927		Up
Xu et al., 2024	Breast	4-Xu et al., 2024	ADD1	adducin 1	Serum	126 BC+ 70 Healthy controls	LFQ-LC-MS/MS	4.17756		Up
Xu et al., 2024	Breast	4-Xu et al., 2024	ADH4	alcohol dehydrogenase 4 (class II), pi polypeptide	Serum	126 BC+ 70 Healthy controls	LFQ-LC-MS/MS	10.1828		Up
Xu et al., 2024	Breast	4-Xu et al., 2024	AFDN	afadin, adherens junction formation factor	Serum	126 BC+ 70 Healthy controls	LFQ-LC-MS/MS	7.47925		Up
Xu et al., 2024	Breast	4-Xu et al., 2024	AHNAK	AHNAK nucleoprotein	Serum	126 BC+ 70 Healthy controls	LFQ-LC-MS/MS	8.56889		Up
Xu et al., 2024	Breast	4-Xu et al., 2024	AKR1A1	aldo-keto reductase family 1 member A1	Serum	126 BC+ 70 Healthy controls	LFQ-LC-MS/MS	2.82167		Up
Xu et al., 2024	Breast	4-Xu et al., 2024	ALDH2	aldehyde dehydrogenase 2 family member	Serum	126 BC+ 70 Healthy controls	LFQ-LC-MS/MS	2.68857		Up
Xu et al., 2024	Breast	4-Xu et al., 2024	ALDH3A1	aldehyde dehydrogenase 3 family member A1	Serum	126 BC+ 70 Healthy controls	LFQ-LC-MS/MS	7.32071		Up
Xu et al., 2024	Breast	4-Xu et al., 2024	ALDH9A1	aldehyde dehydrogenase 9 family member A1	Serum	126 BC+ 70 Healthy controls	LFQ-LC-MS/MS	51.6431		Up
Xu et al., 2024	Breast	4-Xu et al., 2024	ALDOC	aldolase, fructose-bisphosphate C	Serum	126 BC+ 70 Healthy controls	LFQ-LC-MS/MS	2.03763		Up
Xu et al., 2024	Breast	4-Xu et al., 2024	ANGPTL6	angiopoietin like 6	Serum	126 BC+ 70 Healthy controls	LFQ-LC-MS/MS	19.2054		Up
Xu et al., 2024	Breast	4-Xu et al., 2024	ANXA1	annexin A1	Serum	126 BC+ 70 Healthy controls	LFQ-LC-MS/MS	2.20856		Up
Xu et al., 2024	Breast	4-Xu et al., 2024	ANXA2	annexin A2	Serum	126 BC+ 70 Healthy controls	LFQ-LC-MS/MS	3.53394		Up
Xu et al., 2024	Breast	4-Xu et al., 2024	APLP1	amyloid beta precursor like protein 1	Serum	126 BC+ 70 Healthy controls	LFQ-LC-MS/MS	2.87446		Up
Xu et al., 2024	Breast	4-Xu et al., 2024	ARPC1B	actin related protein 2/3 complex subunit 1B	Serum	126 BC+ 70 Healthy controls	LFQ-LC-MS/MS	3.37564		Up
Xu et al., 2024	Breast	4-Xu et al., 2024	ARPC2	actin related protein 2/3 complex subunit 2	Serum	126 BC+ 70 Healthy controls	LFQ-LC-MS/MS	7.66991		Up
Xu et al., 2024	Breast	4-Xu et al., 2024	ARPC3	actin related protein 2/3 complex subunit 3	Serum	126 BC+ 70 Healthy controls	LFQ-LC-MS/MS	3.03257		Up
Xu et al., 2024	Breast	4-Xu et al., 2024	BAIAP2	BAR/IMD domain containing adaptor protein 2	Serum	126 BC+ 70 Healthy controls	LFQ-LC-MS/MS	24.2363		Up
Xu et al., 2024	Breast	4-Xu et al., 2024	CALD1	caldesmon 1	Serum	126 BC+ 70 Healthy controls	LFQ-LC-MS/MS	6.98964		Up
Xu et al., 2024	Breast	4-Xu et al., 2024	CALM1	calmodulin 1	Serum	126 BC+ 70 Healthy controls	LFQ-LC-MS/MS	6.752		Up
Xu et al., 2024	Breast	4-Xu et al., 2024	CALM2	calmodulin 2	Serum	126 BC+ 70 Healthy controls	LFQ-LC-MS/MS	6.752		Up
Xu et al., 2024	Breast	4-Xu et al., 2024	CALM3	calmodulin 3	Serum	126 BC+ 70 Healthy controls	LFQ-LC-MS/MS	6.752		Up
Xu et al., 2024	Breast	4-Xu et al., 2024	CALML3	calmodulin like 3	Serum	126 BC+ 70 Healthy controls	LFQ-LC-MS/MS	36.0406		Up
Xu et al., 2024	Breast	4-Xu et al., 2024	CALML5	calmodulin like 5	Serum	126 BC+ 70 Healthy controls	LFQ-LC-MS/MS	9.66545		Up
Xu et al., 2024	Breast	4-Xu et al., 2024	CANX	calnexin	Serum	126 BC+ 70 Healthy controls	LFQ-LC-MS/MS	2.42139		Up
Xu et al., 2024	Breast	4-Xu et al., 2024	CD36	CD36 molecule (CD36 blood group)	Serum	126 BC+ 70 Healthy controls	LFQ-LC-MS/MS	6.43441		Up
Xu et al., 2024	Breast	4-Xu et al., 2024	CD44	CD44 molecule (IN blood group)	Serum	126 BC+ 70 Healthy controls	LFQ-LC-MS/MS	5.9904		Up
Xu et al., 2024	Breast	4-Xu et al., 2024	CDC42	cell division cycle 42	Serum	126 BC+ 70 Healthy controls	LFQ-LC-MS/MS	3.34683		Up
Xu et al., 2024	Breast	4-Xu et al., 2024	CDC42SE2	CDC42 small effector 2	Serum	126 BC+ 70 Healthy controls	LFQ-LC-MS/MS	289.171		Up
Xu et al., 2024	Breast	4-Xu et al., 2024	CDH1	fizzy and cell division cycle 20 related 1	Serum	126 BC+ 70 Healthy controls	LFQ-LC-MS/MS	3.05699		Up
Xu et al., 2024	Breast	4-Xu et al., 2024	CDHR2	cadherin related family member 2	Serum	126 BC+ 70 Healthy controls	LFQ-LC-MS/MS	2.50363		Up
Xu et al., 2024	Breast	4-Xu et al., 2024	CDSN	corneodesmosin	Serum	126 BC+ 70 Healthy controls	LFQ-LC-MS/MS	12.5547		Up
Xu et al., 2024	Breast	4-Xu et al., 2024	CEACAM1	CEA cell adhesion molecule 1	Serum	126 BC+ 70 Healthy controls	LFQ-LC-MS/MS	2.98812		Up
Xu et al., 2024	Breast	4-Xu et al., 2024	CFL2	cofilin 2	Serum	126 BC+ 70 Healthy controls	LFQ-LC-MS/MS	3.66339		Up
Xu et al., 2024	Breast	4-Xu et al., 2024	CLIP1	CAP-Gly domain containing linker protein 1	Serum	126 BC+ 70 Healthy controls	LFQ-LC-MS/MS	6.36875		Up
Xu et al., 2024	Breast	4-Xu et al., 2024	COL15A1	collagen type XV alpha 1 chain	Serum	126 BC+ 70 Healthy controls	LFQ-LC-MS/MS	18.4264		Up
Xu et al., 2024	Breast	4-Xu et al., 2024	COL1A2	collagen type I alpha 2 chain	Serum	126 BC+ 70 Healthy controls	LFQ-LC-MS/MS	9.97649		Up
Xu et al., 2024	Breast	4-Xu et al., 2024	COL3A1	collagen type III alpha 1 chain	Serum	126 BC+ 70 Healthy controls	LFQ-LC-MS/MS	5.91093		Up
Xu et al., 2024	Breast	4-Xu et al., 2024	COL5A1	collagen type V alpha 1 chain	Serum	126 BC+ 70 Healthy controls	LFQ-LC-MS/MS	3.39977		Up
Xu et al., 2024	Breast	4-Xu et al., 2024	COL6A6	collagen type VI alpha 6 chain	Serum	126 BC+ 70 Healthy controls	LFQ-LC-MS/MS	6.80577		Up
Xu et al., 2024	Breast	4-Xu et al., 2024	COL7A1	collagen type VII alpha 1 chain	Serum	126 BC+ 70 Healthy controls	LFQ-LC-MS/MS	3.31178		Up
Xu et al., 2024	Breast	4-Xu et al., 2024	CORO1A	coronin 1A	Serum	126 BC+ 70 Healthy controls	LFQ-LC-MS/MS	5.52866		Up
Xu et al., 2024	Breast	4-Xu et al., 2024	CSF1R	colony stimulating factor 1 receptor	Serum	126 BC+ 70 Healthy controls	LFQ-LC-MS/MS	4.14166		Up
Xu et al., 2024	Breast	4-Xu et al., 2024	CSK	C-terminal Src kinase	Serum	126 BC+ 70 Healthy controls	LFQ-LC-MS/MS	10.7784		Up
Xu et al., 2024	Breast	4-Xu et al., 2024	CSTA	cystatin A	Serum	126 BC+ 70 Healthy controls	LFQ-LC-MS/MS	4.79056		Up
Xu et al., 2024	Breast	4-Xu et al., 2024	CTNNA2	catenin alpha 2	Serum	126 BC+ 70 Healthy controls	LFQ-LC-MS/MS	13.7547		Up
Xu et al., 2024	Breast	4-Xu et al., 2024	CTNNB1	catenin beta 1	Serum	126 BC+ 70 Healthy controls	LFQ-LC-MS/MS	3.16203		Up
Xu et al., 2024	Breast	4-Xu et al., 2024	CTSB	cathepsin B	Serum	126 BC+ 70 Healthy controls	LFQ-LC-MS/MS	2.02403		Up
Xu et al., 2024	Breast	4-Xu et al., 2024	CTSL	cathepsin L	Serum	126 BC+ 70 Healthy controls	LFQ-LC-MS/MS	6.9386		Up
Xu et al., 2024	Breast	4-Xu et al., 2024	CYP1B1	cytochrome P450 family 1 subfamily B member 1	Serum	126 BC+ 70 Healthy controls	LFQ-LC-MS/MS	2.12763		Up
Xu et al., 2024	Breast	4-Xu et al., 2024	DLD	lactate dehydrogenase D	Serum	126 BC+ 70 Healthy controls	LFQ-LC-MS/MS	2.44365		Up
Xu et al., 2024	Breast	4-Xu et al., 2024	DSG2	desmoglein 2	Serum	126 BC+ 70 Healthy controls	LFQ-LC-MS/MS	9.63435		Up
Xu et al., 2024	Breast	4-Xu et al., 2024	DYNC1H1	dynein cytoplasmic 1 heavy chain 1	Serum	126 BC+ 70 Healthy controls	LFQ-LC-MS/MS	2.65463		Up
Xu et al., 2024	Breast	4-Xu et al., 2024	EMILIN1	elastin microfibril interfacer 1	Serum	126 BC+ 70 Healthy controls	LFQ-LC-MS/MS	2.78214		Up
Xu et al., 2024	Breast	4-Xu et al., 2024	EML4	EMAP like 4	Serum	126 BC+ 70 Healthy controls	LFQ-LC-MS/MS	5.2596		Up
Xu et al., 2024	Breast	4-Xu et al., 2024	EZR	ezrin	Serum	126 BC+ 70 Healthy controls	LFQ-LC-MS/MS	2.9258		Up
Xu et al., 2024	Breast	4-Xu et al., 2024	F11R	F11 receptor	Serum	126 BC+ 70 Healthy controls	LFQ-LC-MS/MS	32.8967		Up
Xu et al., 2024	Breast	4-Xu et al., 2024	FH	complement factor H	Serum	126 BC+ 70 Healthy controls	LFQ-LC-MS/MS	2.55509		Up
Xu et al., 2024	Breast	4-Xu et al., 2024	FN1	fibronectin 1	Serum	126 BC+ 70 Healthy controls	LFQ-LC-MS/MS	2.78257		Up
Xu et al., 2024	Breast	4-Xu et al., 2024	FREM2	FRAS1 related extracellular matrix 2	Serum	126 BC+ 70 Healthy controls	LFQ-LC-MS/MS	8.71821		Up
Xu et al., 2024	Breast	4-Xu et al., 2024	FYN	FYN proto-oncogene, Src family tyrosine kinase	Serum	126 BC+ 70 Healthy controls	LFQ-LC-MS/MS	5.2131		Up
Xu et al., 2024	Breast	4-Xu et al., 2024	GALM	galactose mutarotase	Serum	126 BC+ 70 Healthy controls	LFQ-LC-MS/MS	4.0826		Up
Xu et al., 2024	Breast	4-Xu et al., 2024	GLO1	glyoxalase I	Serum	126 BC+ 70 Healthy controls	LFQ-LC-MS/MS	11.3086		Up
Xu et al., 2024	Breast	4-Xu et al., 2024	GNA13	G protein subunit alpha 13	Serum	126 BC+ 70 Healthy controls	LFQ-LC-MS/MS	2.62701		Up
Xu et al., 2024	Breast	4-Xu et al., 2024	GNAI1	G protein subunit alpha i1	Serum	126 BC+ 70 Healthy controls	LFQ-LC-MS/MS	28.6795		Up
Xu et al., 2024	Breast	4-Xu et al., 2024	GNAI2	G protein subunit alpha i2	Serum	126 BC+ 70 Healthy controls	LFQ-LC-MS/MS	7.35841		Up
Xu et al., 2024	Breast	4-Xu et al., 2024	GNAO1	G protein subunit alpha o1	Serum	126 BC+ 70 Healthy controls	LFQ-LC-MS/MS	2.95809		Up
Xu et al., 2024	Breast	4-Xu et al., 2024	GP1BB	glycoprotein Ib platelet subunit beta	Serum	126 BC+ 70 Healthy controls	LFQ-LC-MS/MS	6.48418		Up
Xu et al., 2024	Breast	4-Xu et al., 2024	HEG1	heart development protein with EGF like domains 1	Serum	126 BC+ 70 Healthy controls	LFQ-LC-MS/MS	50.7272		Up
Xu et al., 2024	Breast	4-Xu et al., 2024	HLA-B	major histocompatibility complex, class I, B	Serum	126 BC+ 70 Healthy controls	LFQ-LC-MS/MS	4.84034		Up
Xu et al., 2024	Breast	4-Xu et al., 2024	HLA-C	major histocompatibility complex, class I, C	Serum	126 BC+ 70 Healthy controls	LFQ-LC-MS/MS	5.4833		Up
Xu et al., 2024	Breast	4-Xu et al., 2024	HLA-E	major histocompatibility complex, class I, E	Serum	126 BC+ 70 Healthy controls	LFQ-LC-MS/MS	2.81682		Up
Xu et al., 2024	Breast	4-Xu et al., 2024	HLA-G	major histocompatibility complex, class I, G	Serum	126 BC+ 70 Healthy controls	LFQ-LC-MS/MS	3.12772		Up
Xu et al., 2024	Breast	4-Xu et al., 2024	HSD17B12	hydroxysteroid 17-beta dehydrogenase 12	Serum	126 BC+ 70 Healthy controls	LFQ-LC-MS/MS	44.8911		Up
Xu et al., 2024	Breast	4-Xu et al., 2024	HSPA1A	heat shock protein family A (Hsp70) member 1A	Serum	126 BC+ 70 Healthy controls	LFQ-LC-MS/MS	2.00125		Up
Xu et al., 2024	Breast	4-Xu et al., 2024	HSPA1B	heat shock protein family A (Hsp70) member 1B	Serum	126 BC+ 70 Healthy controls	LFQ-LC-MS/MS	2.00125		Up
Xu et al., 2024	Breast	4-Xu et al., 2024	HSPA2	heat shock protein family A (Hsp70) member 2	Serum	126 BC+ 70 Healthy controls	LFQ-LC-MS/MS	2.0195		Up
Xu et al., 2024	Breast	4-Xu et al., 2024	HSPA5	heat shock protein family A (Hsp70) member 5	Serum	126 BC+ 70 Healthy controls	LFQ-LC-MS/MS	4.28284		Up
Xu et al., 2024	Breast	4-Xu et al., 2024	HSPA6	heat shock protein family A (Hsp70) member 6	Serum	126 BC+ 70 Healthy controls	LFQ-LC-MS/MS	11.6369		Up
Xu et al., 2024	Breast	4-Xu et al., 2024	HTATIP2	HIV-1 Tat interactive protein 2	Serum	126 BC+ 70 Healthy controls	LFQ-LC-MS/MS	7.98335		Up
Xu et al., 2024	Breast	4-Xu et al., 2024	ICAM1	intercellular adhesion molecule 1	Serum	126 BC+ 70 Healthy controls	LFQ-LC-MS/MS	2.83567		Up
Xu et al., 2024	Breast	4-Xu et al., 2024	ICAM2	intercellular adhesion molecule 2	Serum	126 BC+ 70 Healthy controls	LFQ-LC-MS/MS	2.07395		Up
Xu et al., 2024	Breast	4-Xu et al., 2024	IDH1	isocitrate dehydrogenase (NADP(+)) 1	Serum	126 BC+ 70 Healthy controls	LFQ-LC-MS/MS	3.87717		Up
Xu et al., 2024	Breast	4-Xu et al., 2024	IK	potassium calcium-activated channel subfamily N member 4	Serum	126 BC+ 70 Healthy controls	LFQ-LC-MS/MS	2.10261		Up
Xu et al., 2024	Breast	4-Xu et al., 2024	IKBKG	inhibitor of nuclear factor kappa B kinase regulatory subunit gamma	Serum	126 BC+ 70 Healthy controls	LFQ-LC-MS/MS	5.73137		Up
Xu et al., 2024	Breast	4-Xu et al., 2024	ILK	integrin linked kinase	Serum	126 BC+ 70 Healthy controls	LFQ-LC-MS/MS	2.71408		Up
Xu et al., 2024	Breast	4-Xu et al., 2024	ITGA2B	integrin subunit alpha 2b	Serum	126 BC+ 70 Healthy controls	LFQ-LC-MS/MS	11.1082		Up
Xu et al., 2024	Breast	4-Xu et al., 2024	ITGB1	integrin subunit beta 1	Serum	126 BC+ 70 Healthy controls	LFQ-LC-MS/MS	2.14923		Up
Xu et al., 2024	Breast	4-Xu et al., 2024	ITGB3	integrin subunit beta 3	Serum	126 BC+ 70 Healthy controls	LFQ-LC-MS/MS	43.9482		Up
Xu et al., 2024	Breast	4-Xu et al., 2024	ITPR3	inositol 1,4,5-trisphosphate receptor type 3	Serum	126 BC+ 70 Healthy controls	LFQ-LC-MS/MS	5.55509		Up
Xu et al., 2024	Breast	4-Xu et al., 2024	KRT10	keratin 10	Serum	126 BC+ 70 Healthy controls	LFQ-LC-MS/MS	2.02938		Up
Xu et al., 2024	Breast	4-Xu et al., 2024	KRT12	keratin 12	Serum	126 BC+ 70 Healthy controls	LFQ-LC-MS/MS	5.01361		Up
Xu et al., 2024	Breast	4-Xu et al., 2024	KRT15	keratin 15	Serum	126 BC+ 70 Healthy controls	LFQ-LC-MS/MS	2.14338		Up
Xu et al., 2024	Breast	4-Xu et al., 2024	KRT24	keratin 24	Serum	126 BC+ 70 Healthy controls	LFQ-LC-MS/MS	3.42667		Up
Xu et al., 2024	Breast	4-Xu et al., 2024	KRT9	keratin 9	Serum	126 BC+ 70 Healthy controls	LFQ-LC-MS/MS	2.90658		Up
Xu et al., 2024	Breast	4-Xu et al., 2024	LAMA2	laminin subunit alpha 2	Serum	126 BC+ 70 Healthy controls	LFQ-LC-MS/MS	15.0545		Up
Xu et al., 2024	Breast	4-Xu et al., 2024	LAMB2	lamin B2	Serum	126 BC+ 70 Healthy controls	LFQ-LC-MS/MS	3.50118		Up
Xu et al., 2024	Breast	4-Xu et al., 2024	LIMA1	LIM domain and actin binding 1	Serum	126 BC+ 70 Healthy controls	LFQ-LC-MS/MS	12.0204		Up
Xu et al., 2024	Breast	4-Xu et al., 2024	MMP2	matrix metallopeptidase 2	Serum	126 BC+ 70 Healthy controls	LFQ-LC-MS/MS	4.43759		Up
Xu et al., 2024	Breast	4-Xu et al., 2024	MMP8	matrix metallopeptidase 8	Serum	126 BC+ 70 Healthy controls	LFQ-LC-MS/MS	3.91404		Up
Xu et al., 2024	Breast	4-Xu et al., 2024	MYH10	myosin heavy chain 10	Serum	126 BC+ 70 Healthy controls	LFQ-LC-MS/MS	4.6637		Up
Xu et al., 2024	Breast	4-Xu et al., 2024	MYH9	myosin heavy chain 9	Serum	126 BC+ 70 Healthy controls	LFQ-LC-MS/MS	2.49016		Up
Xu et al., 2024	Breast	4-Xu et al., 2024	MYL12A	myosin light chain 12A	Serum	126 BC+ 70 Healthy controls	LFQ-LC-MS/MS	4.09198		Up
Xu et al., 2024	Breast	4-Xu et al., 2024	MYL12B	myosin light chain 12B	Serum	126 BC+ 70 Healthy controls	LFQ-LC-MS/MS	4.09289		Up
Xu et al., 2024	Breast	4-Xu et al., 2024	MYL6B	myosin light chain 6B	Serum	126 BC+ 70 Healthy controls	LFQ-LC-MS/MS	29.7254		Up
Xu et al., 2024	Breast	4-Xu et al., 2024	NAA15	N-alpha-acetyltransferase 15, NatA auxiliary subunit	Serum	126 BC+ 70 Healthy controls	LFQ-LC-MS/MS	2.86289		Up
Xu et al., 2024	Breast	4-Xu et al., 2024	NCKAP1	NCK associated protein 1	Serum	126 BC+ 70 Healthy controls	LFQ-LC-MS/MS	2.21205		Up
Xu et al., 2024	Breast	4-Xu et al., 2024	NDRG1	N-myc downstream regulated 1	Serum	126 BC+ 70 Healthy controls	LFQ-LC-MS/MS	35.4052		Up
Xu et al., 2024	Breast	4-Xu et al., 2024	NEGR1	neuronal growth regulator 1	Serum	126 BC+ 70 Healthy controls	LFQ-LC-MS/MS	2.78189		Up
Xu et al., 2024	Breast	4-Xu et al., 2024	NFASC	neurofascin	Serum	126 BC+ 70 Healthy controls	LFQ-LC-MS/MS	282.025		Up
Xu et al., 2024	Breast	4-Xu et al., 2024	NFKB2	nuclear factor kappa B subunit 2	Serum	126 BC+ 70 Healthy controls	LFQ-LC-MS/MS	3.61746		Up
Xu et al., 2024	Breast	4-Xu et al., 2024	PAICS	phosphoribosylaminoimidazole carboxylase and phosphoribosylaminoimidazolesuccinocarboxamide synthase	Serum	126 BC+ 70 Healthy controls	LFQ-LC-MS/MS	3.13027		Up
Xu et al., 2024	Breast	4-Xu et al., 2024	PALM2AKAP2	PALM2 and AKAP2 fusion	Serum	126 BC+ 70 Healthy controls	LFQ-LC-MS/MS	2.31389		Up
Xu et al., 2024	Breast	4-Xu et al., 2024	PDHA1	pyruvate dehydrogenase E1 subunit alpha 1	Serum	126 BC+ 70 Healthy controls	LFQ-LC-MS/MS	5.03715		Up
Xu et al., 2024	Breast	4-Xu et al., 2024	PDLIM5	PDZ and LIM domain 5	Serum	126 BC+ 70 Healthy controls	LFQ-LC-MS/MS	2.73857		Up
Xu et al., 2024	Breast	4-Xu et al., 2024	PDS5B	PDS5 cohesin associated factor B	Serum	126 BC+ 70 Healthy controls	LFQ-LC-MS/MS	4.20944		Up
Xu et al., 2024	Breast	4-Xu et al., 2024	PECAM1	platelet and endothelial cell adhesion molecule 1	Serum	126 BC+ 70 Healthy controls	LFQ-LC-MS/MS	4.23189		Up
Xu et al., 2024	Breast	4-Xu et al., 2024	PF4	platelet factor 4	Serum	126 BC+ 70 Healthy controls	LFQ-LC-MS/MS	2.28234		Up
Xu et al., 2024	Breast	4-Xu et al., 2024	PFKP	phosphofructokinase, platelet	Serum	126 BC+ 70 Healthy controls	LFQ-LC-MS/MS	3.5365		Up
Xu et al., 2024	Breast	4-Xu et al., 2024	PFN1	profilin 1	Serum	126 BC+ 70 Healthy controls	LFQ-LC-MS/MS	4.93903		Up
Xu et al., 2024	Breast	4-Xu et al., 2024	PGAM1	phosphoglycerate mutase family member 4	Serum	126 BC+ 70 Healthy controls	LFQ-LC-MS/MS	2.64522		Up
Xu et al., 2024	Breast	4-Xu et al., 2024	PGAM2	phosphoglycerate mutase 2	Serum	126 BC+ 70 Healthy controls	LFQ-LC-MS/MS	11.152		Up
Xu et al., 2024	Breast	4-Xu et al., 2024	PGK1	phosphoglycerate kinase 1		126 BC+ 70 Healthy controls	LFQ-LC-MS/MS	3.18708		Up
Xu et al., 2024	Breast	4-Xu et al., 2024	PGK2	phosphoglycerate kinase 2	Serum	126 BC+ 70 Healthy controls	LFQ-LC-MS/MS	2.81681		Up
Xu et al., 2024	Breast	4-Xu et al., 2024	PLCB3	phospholipase C beta 3	Serum	126 BC+ 70 Healthy controls	LFQ-LC-MS/MS	4.91705		Up
Xu et al., 2024	Breast	4-Xu et al., 2024	PLS1	plastin 1	Serum	126 BC+ 70 Healthy controls	LFQ-LC-MS/MS	4.57956		Up
Xu et al., 2024	Breast	4-Xu et al., 2024	PLXNC1	plexin C1	Serum	126 BC+ 70 Healthy controls	LFQ-LC-MS/MS	4.03847		Up
Xu et al., 2024	Breast	4-Xu et al., 2024	PPP2R1A	protein phosphatase 2 scaffold subunit Aalpha	Serum	126 BC+ 70 Healthy controls	LFQ-LC-MS/MS	2.71712		Up
Xu et al., 2024	Breast	4-Xu et al., 2024	PPP5C	protein phosphatase 5 catalytic subunit	Serum	126 BC+ 70 Healthy controls	LFQ-LC-MS/MS	25.552		Up
Xu et al., 2024	Breast	4-Xu et al., 2024	PRDX4	peroxiredoxin 4	Serum	126 BC+ 70 Healthy controls	LFQ-LC-MS/MS	4.03012		Up
Xu et al., 2024	Breast	4-Xu et al., 2024	PRKCD	protein kinase C delta	Serum	126 BC+ 70 Healthy controls	LFQ-LC-MS/MS	10.3554		Up
Xu et al., 2024	Breast	4-Xu et al., 2024	PRPF40A	pre-mRNA processing factor 40 homolog A	Serum	126 BC+ 70 Healthy controls	LFQ-LC-MS/MS	12.5983		Up
Xu et al., 2024	Breast	4-Xu et al., 2024	PSMA6	proteasome 20S subunit alpha 6	Serum	126 BC+ 70 Healthy controls	LFQ-LC-MS/MS	2.87724		Up
Xu et al., 2024	Breast	4-Xu et al., 2024	PSMB3	proteasome 20S subunit beta 3	Serum	126 BC+ 70 Healthy controls	LFQ-LC-MS/MS	9.28244		Up
Xu et al., 2024	Breast	4-Xu et al., 2024	PSMB5	proteasome 20S subunit beta 5	Serum	126 BC+ 70 Healthy controls	LFQ-LC-MS/MS	4.58968		Up
Xu et al., 2024	Breast	4-Xu et al., 2024	PSMB7	proteasome 20S subunit beta 7	Serum	126 BC+ 70 Healthy controls	LFQ-LC-MS/MS	7.54991		Up
Xu et al., 2024	Breast	4-Xu et al., 2024	PSME1	proteasome activator subunit 1	Serum	126 BC+ 70 Healthy controls	LFQ-LC-MS/MS	6.1086		Up
Xu et al., 2024	Breast	4-Xu et al., 2024	PTK2	protein tyrosine kinase 2	Serum	126 BC+ 70 Healthy controls	LFQ-LC-MS/MS	5.10575		Up
Xu et al., 2024	Breast	4-Xu et al., 2024	PTPRC	protein tyrosine phosphatase receptor type C	Serum	126 BC+ 70 Healthy controls	LFQ-LC-MS/MS	4.9954		Up
Xu et al., 2024	Breast	4-Xu et al., 2024	PTPRJ	protein tyrosine phosphatase receptor type J	Serum	126 BC+ 70 Healthy controls	LFQ-LC-MS/MS	4.53149		Up
Xu et al., 2024	Breast	4-Xu et al., 2024	PTX3	paired like homeodomain 3	Serum	126 BC+ 70 Healthy controls	LFQ-LC-MS/MS	9.55858		Up
Xu et al., 2024	Breast	4-Xu et al., 2024	PURA	purine rich element binding protein A	Serum	126 BC+ 70 Healthy controls	LFQ-LC-MS/MS	25.7962		Up
Xu et al., 2024	Breast	4-Xu et al., 2024	PXN	peroxidasin	Serum	126 BC+ 70 Healthy controls	LFQ-LC-MS/MS	2.98754		Up
Xu et al., 2024	Breast	4-Xu et al., 2024	RAP1A	RAP1A, member of RAS oncogene family	Serum	126 BC+ 70 Healthy controls	LFQ-LC-MS/MS	5.79953		Up
Xu et al., 2024	Breast	4-Xu et al., 2024	RAP1B	RAP1B, member of RAS oncogene family	Serum	126 BC+ 70 Healthy controls	LFQ-LC-MS/MS	5.47833		Up
Xu et al., 2024	Breast	4-Xu et al., 2024	RFTN1	raftlin, lipid raft linker 1	Serum	126 BC+ 70 Healthy controls	LFQ-LC-MS/MS	212.965		Up
Xu et al., 2024	Breast	4-Xu et al., 2024	RUNX1	RUNX family transcription factor 1	Serum	126 BC+ 70 Healthy controls	LFQ-LC-MS/MS	39.9658		Up
Xu et al., 2024	Breast	4-Xu et al., 2024	SCRIB	scribble planar cell polarity protein	Serum	126 BC+ 70 Healthy controls	LFQ-LC-MS/MS	2.23285		Up
Xu et al., 2024	Breast	4-Xu et al., 2024	SDHA	succinate dehydrogenase complex flavoprotein subunit A	Serum	126 BC+ 70 Healthy controls	LFQ-LC-MS/MS	5.97841		Up
Xu et al., 2024	Breast	4-Xu et al., 2024	SERPINE1	serpin family E member 1	Serum	126 BC+ 70 Healthy controls	LFQ-LC-MS/MS	3.72088		Up
Xu et al., 2024	Breast	4-Xu et al., 2024	SMC3	structural maintenance of chromosomes 3	Serum	126 BC+ 70 Healthy controls	LFQ-LC-MS/MS	3.6987		Up
Xu et al., 2024	Breast	4-Xu et al., 2024	STAT5A	signal transducer and activator of transcription 5A	Serum	126 BC+ 70 Healthy controls	LFQ-LC-MS/MS	5.37595		Up
Xu et al., 2024	Breast	4-Xu et al., 2024	STAT5B	signal transducer and activator of transcription 5B	Serum	126 BC+ 70 Healthy controls	LFQ-LC-MS/MS	4.10725		Up
Xu et al., 2024	Breast	4-Xu et al., 2024	SUCLA2	succinate-CoA ligase ADP-forming subunit beta	Serum	126 BC+ 70 Healthy controls	LFQ-LC-MS/MS	37.2266		Up
Xu et al., 2024	Breast	4-Xu et al., 2024	TFAP2A	transcription factor AP-2 alpha	Serum	126 BC+ 70 Healthy controls	LFQ-LC-MS/MS	23.5029		Up
Xu et al., 2024	Breast	4-Xu et al., 2024	TFAP2B	transcription factor AP-2 beta	Serum	126 BC+ 70 Healthy controls	LFQ-LC-MS/MS	19.2358		Up
Xu et al., 2024	Breast	4-Xu et al., 2024	TFAP2E	transcription factor AP-2 epsilon	Serum	126 BC+ 70 Healthy controls	LFQ-LC-MS/MS	22.9117		Up
Xu et al., 2024	Breast	4-Xu et al., 2024	TNC	troponin C1, slow skeletal and cardiac type	Serum	126 BC+ 70 Healthy controls	LFQ-LC-MS/MS	2.52223		Up
Xu et al., 2024	Breast	4-Xu et al., 2024	TUBA1A	tubulin alpha 1a	Serum	126 BC+ 70 Healthy controls	LFQ-LC-MS/MS	2.72439		Up
Xu et al., 2024	Breast	4-Xu et al., 2024	TUBA1B	tubulin alpha 1b	Serum	126 BC+ 70 Healthy controls	LFQ-LC-MS/MS	3.14391		Up
Xu et al., 2024	Breast	4-Xu et al., 2024	TUBA1C	tubulin alpha 1c	Serum	126 BC+ 70 Healthy controls	LFQ-LC-MS/MS	3.50501		Up
Xu et al., 2024	Breast	4-Xu et al., 2024	TUBA3C	tubulin alpha 3c	Serum	126 BC+ 70 Healthy controls	LFQ-LC-MS/MS	3.21254		Up
Xu et al., 2024	Breast	4-Xu et al., 2024	TUBA3D	tubulin alpha 3d	Serum	126 BC+ 70 Healthy controls	LFQ-LC-MS/MS	3.21254		Up
Xu et al., 2024	Breast	4-Xu et al., 2024	TUBA3E	tubulin alpha 3e	Serum	126 BC+ 70 Healthy controls	LFQ-LC-MS/MS	2.82339		Up
Xu et al., 2024	Breast	4-Xu et al., 2024	TUBA4A	tubulin alpha 4a	Serum	126 BC+ 70 Healthy controls	LFQ-LC-MS/MS	3.57015		Up
Xu et al., 2024	Breast	4-Xu et al., 2024	TUBA4B	tubulin alpha 4b	Serum	126 BC+ 70 Healthy controls	LFQ-LC-MS/MS	3.54912		Up
Xu et al., 2024	Breast	4-Xu et al., 2024	TUBA8	tubulin alpha 8	Serum	126 BC+ 70 Healthy controls	LFQ-LC-MS/MS	7.59435		Up
Xu et al., 2024	Breast	4-Xu et al., 2024	TUBB1	tubulin beta class I	Serum	126 BC+ 70 Healthy controls	LFQ-LC-MS/MS	11.7071		Up
Xu et al., 2024	Breast	4-Xu et al., 2024	TUBB8	tubulin beta 8 class VIII	Serum	126 BC+ 70 Healthy controls	LFQ-LC-MS/MS	6.68958		Up
Xu et al., 2024	Breast	4-Xu et al., 2024	TUBB8B	tubulin beta 8B	Serum	126 BC+ 70 Healthy controls	LFQ-LC-MS/MS	4.46295		Up
Xu et al., 2024	Breast	4-Xu et al., 2024	TUBGCP2	tubulin gamma complex component 2	Serum	126 BC+ 70 Healthy controls	LFQ-LC-MS/MS	6.51989		Up
Xu et al., 2024	Breast	4-Xu et al., 2024	TYMP	synthesis of cytochrome C oxidase 2	Serum	126 BC+ 70 Healthy controls	LFQ-LC-MS/MS	2.16522		Up
Xu et al., 2024	Breast	4-Xu et al., 2024	VCAM1	vascular cell adhesion molecule 1	Serum	126 BC+ 70 Healthy controls	LFQ-LC-MS/MS	4.02778		Up
Xu et al., 2024	Breast	4-Xu et al., 2024	VIL1	villin 1	Serum	126 BC+ 70 Healthy controls	LFQ-LC-MS/MS	4.63739		Up
Xu et al., 2024	Breast	4-Xu et al., 2024	VWF	von Willebrand factor	Serum	126 BC+ 70 Healthy controls	LFQ-LC-MS/MS	4.55034		Up
Xu et al., 2024	Breast	4-Xu et al., 2024	WDR1	WD repeat domain 1	Serum	126 BC+ 70 Healthy controls	LFQ-LC-MS/MS	7.39906		Up
Xu et al., 2024	Breast	4-Xu et al., 2024	WNK1	WNK lysine deficient protein kinase 1	Serum	126 BC+ 70 Healthy controls	LFQ-LC-MS/MS	56.5468		Up
Xu et al., 2024	Breast	4-Xu et al., 2024	YES1	YES proto-oncogene 1, Src family tyrosine kinase	Serum	126 BC+ 70 Healthy controls	LFQ-LC-MS/MS	79.4422		Up
Xu et al., 2024	Breast	4-Xu et al., 2024	ZW10	zw10 kinetochore protein	Serum	126 BC+ 70 Healthy controls	LFQ-LC-MS/MS	27.0874		Up
Xu et al., 2024	Breast	4-Xu et al., 2024	ZYX	zyxin	Serum	126 BC+ 70 Healthy controls	LFQ-LC-MS/MS	128.735		Up

## Sheet: Table S3
	Protein Name	Expression Trend	Combined and Weighted p-Value	Combined and Weighted Fold Change	N_total	Reference
2	ANGPTL6	UP	2.69e-14	14.5553	222	Li et al. 2021; Xu et al 2024
19	IFITM1	UP	4.87e-13	9.97	18	Lee et al. 2023; Lee et al. 2023; Lee et al. 2023
10	CEBPZ	UP	6.18e-17	9.73106	18	Lee et al. 2023; Lee et al. 2023; Lee et al. 2023
36	TUBB1	UP	1.22e-09	9.3192	228	Lee et al. 2023; Li et al. 2021; Xu et al 2024
1	AHNAK	UP	1.64e-06	7.97063	272	Jeanmard et al. 2023; Xu et al 2024
37	VTA1	UP	6.01e-08	7.90657	18	Lee et al. 2023; Lee et al. 2023; Lee et al. 2023
31	SEC13	UP	2.53e-13	7.70876	18	Lee et al. 2023; Lee et al. 2023; Lee et al. 2023
16	FGA	UP	8.62e-09	6.44964	32	Lee et al. 2023; Li et al. 2021
18	GP1BB	UP	8.52e-05	6.15463	202	Lee et al. 2023; Xu et al 2024
17	FGG	UP	3.2e-09	6.14633	32	Lee et al. 2023; Li et al. 2021
12	CLTA	UP	1.19e-07	5.65708	18	Lee et al. 2023; Lee et al. 2023; Lee et al. 2023
38	VWF	UP	1.42e-21	4.35932	222	Li et al. 2021; Xu et al 2024
29	MYL12A	UP	3.34e-05	3.81085	222	Li et al. 2021; Xu et al 2024
35	TUBA4A	UP	4.82e-13	3.55197	222	Li et al. 2021; Xu et al 2024
11	CHMP1A	UP	4.74e-09	3.4974	18	Lee et al. 2023; Lee et al. 2023; Lee et al. 2023
34	TUBA1B	UP	1.18e-13	3.21124	222	Li et al. 2021; Xu et al 2024
25	KRT9	UP	0.0310638	2.8631	202	Lee et al. 2023; Xu et al 2024
20	ILK	UP	1.34e-18	2.59636	222	Li et al. 2021; Xu et al 2024
28	MYH9	UP	0.000467112	2.46483	222	Li et al. 2021; Xu et al 2024
22	ITGB1	UP	0.000157804	2.10609	222	Li et al. 2021; Xu et al 2024
24	KRT10	UP	0.000200797	2.00881	202	Lee et al. 2023; Xu et al 2024
14	CSN1S1	UP	0.00179319	1.82574	12	Lee et al. 2023; Lee et al. 2023
23	ITIH1	UP	0.000668875	1.19553	12	Lee et al. 2023; Lee et al. 2023
9	C8G	Down	2.81e-10	0.537615	32	Lee et al. 2023; Li et al. 2021
6	C3	Down	1.83e-05	0.506439	32	Lee et al. 2023; Li et al. 2021
3	APOA4	Down	6.8e-06	0.486982	38	Lee et al. 2023; Lee et al. 2023; Li et al. 2021
27	MASP1	Down	7.09e-14	0.475013	78	Li et al. 2021; Li et al. 2021; Li et al. 2021
7	C5	Down	0.000149371	0.46208	32	Lee et al. 2023; Li et al. 2021
8	C7	Down	1.33e-08	0.399326	32	Lee et al. 2023; Li et al. 2021
32	SERPINC1	Down	3.81e-08	0.35159	32	Lee et al. 2023; Li et al. 2021
13	CPB2	Down	2.93e-14	0.296253	222	Li et al. 2021; Xu et al 2024
15	F2	Down	1.4e-20	0.267236	32	Lee et al. 2023; Li et al. 2021
30	NUP98	Down	1.91e-24	0.210232	272	Jeanmard et al. 2023; Xu et al 2024
5	C1S	Down	4.18e-19	0.177103	32	Lee et al. 2023; Li et al. 2021
4	BDH2	Down	1.97e-08	0.12127	18	Lee et al. 2023; Lee et al. 2023; Lee et al. 2023
33	TPX2	Down	9.24e-07	0.113513	18	Lee et al. 2023; Lee et al. 2023; Lee et al. 2023
26	LAMA3	Down	1.4e-09	0.112072	18	Lee et al. 2023; Lee et al. 2023; Lee et al. 2023
21	INS	Down	4.31e-16	0.100301	18	Lee et al. 2023; Lee et al. 2023; Lee et al. 2023
